# Supplementary material for: Inductively-Coupled Plasma Mass Spectrometry–Novel Insights From an Old Technology Into Stressed Red Blood Cell Physiology
Source: Front Physiol. 2022 Feb 7;13:828087. doi: 10.3389/fphys.2022.828087 (PMC8859330; doi:10.3389/fphys.2022.828087)
Supplement: Supplementary file 1 [file Table_1.XLSX]

## Sheet: Table Legend
Table legend
This table includes all the raw metabolomics and ICP-MS trace element measurements (merged in Raw data, separate in ICP-MS, Metaboomics RBCs and Metabolomics Sups spreadsheets). Other tabs include the results from Spearman's correlations of metabolomics data to intra- or extra-cellular levels of each trace element, as indicated in the name of the tab.

## Sheet: Raw data
		Group	23Na (KED)	24Mg (KED)	39K (KED)	44Ca (KED)	57Fe (KED)	63Cu (KED)	208Pb (KED)	23Na Supernatant	24Mg Supernatant	39K Supernatant	44Ca Supernatant	57Fe Supernatant	PS exposure	Cytosolic Ca2+ (raw)	L-alanine	L-arginine	L-asparagine	L-aspartate	L-glutamate	L-glutamine	glycine	L-histidine	L-leucine	L-lysine	L-methionine	L-phenylalanine	L-proline	L-serine	L-threonine	L-tryptophan	L-tyrosine	L-valine	L-cystine	ATP	ADP	AMP	Adenine	GMP	Guanine	Cytosine	Thymidine	Thymine	UDP	Uracil	IMP	Inosine	Hypoxanthine
Baseline	RBC1	01-Baseline	518461	38598	2.32264e+06	3387.3	939057	512.087	46.0097	3074280	28638.5	278138	40015.2	1142	0.34	2.4	10063600	115410	682240	1151457	3874426	8669556	3254206	9150814	21226420	24104850	1508230	5286546	83107780	553924	2474437	46767950	722851	184374300	84076.6	2530401	903981	10023780	23396660	4033.92	0	238712	492516	93673.2	1359275	218488	4581032	1268430	3821989
Baseline	RBC2	01-Baseline	644994	40482.9	2.54851e+06	11914.6	899996	495.589	40.3056	3.26376e+06	31741.5	316556	43230.8	1468	0.37	2.46	9433917	139568	638032	3006919	4391896	8951825	3367181	8368696	31612100	20761640	1526559	6887186	91468800	700734	1911715	36379090	599051	276510600	153584	4884526	1576827	4757168	31738810	26061.8	75208.4	182622	468529	83389.1	1738251	192196	4817652	943957	3385282
Baseline	RBC3	01-Baseline	542576	44621.2	2.48603e+06	2680.14	961010	462.029	37.0937	3299535	31493.8	233981	43373.2	1035.75	0.22	2.19	12788340	71732.7	1026894	2115848	3159045	8188544	2558537	10104720	31329510	18626610	2126228	9934975	122616300	897804	2160966	39457780	693975	276821000	84279.4	1399365	460454	5853980	15136980	15715.1	5244.32	467446	475112	78906.1	1283946	193710	3613064	1206029	2984424
Baseline	RBC4	01-Baseline	522571	38593.2	2.37673e+06	8654.44	870106	458.18	32.7353	3.67889e+06	34747.2	341198	47490.5	1077	0.26	2.29	12824150	132802	537217	2278934	3568669	7875492	3199967	7728378	35325800	21126720	2316146	11785930	102254500	559975	2581742	43210940	485088	280024400	105330	3943695	1252903	3939875	28577730	3725.59	3819.66	178925	407939	82863.9	1179208	132990	5523892	1540924	4020981
Baseline	RBC5	01-Baseline	586545	41417.4	2.61895e+06	1647.15	880379	565.24	25.982						0.24	2.29	12555660	294338	612741	1651280	5162542	7361338	3236929	10528520	38779150	25307760	3074553	11481360	113536200	1070138	2847160	39325660	558219	316138200	141670	2655676	811510	4702794	28666790	4654.06	38447.4	233432	411970	62988.2	462175	127761	4697168	1247514	3750319
48 hrs	RBC6	02-48h	1.39047e+06	37095.1	1.08862e+06	5829.16	858431	472.279	40.9887	3.75762e+06	29633.2	446378	96337.8	2723.25	17.7	6.14	5423148	134922	495638	854080	1904685	82785.7	3107911	4759501	28443690	10517230	739807	10670370	26537540	452964	1203426	26589880	897949	145805300	481405	43966.4	122222	9641035	781626	78903.4	2269131	618386	483642	84487.8	5528800	206585	5376978	865507	153391700
48 hrs	RBC7	02-48h	1.23756e+06	38504.7	1.22141e+06	7682.54	887119	489.667	38.3197	3542790	27822.8	426960	88544.5	3122.5	26	7.67	5459824	143880	530346	2957541	2317241	135746	3619364	4343510	37821720	10008040	1100040	14635640	37022250	575228	1611622	31079470	738976	242828900	480048	7284.36	148418	9968860	806309	234326	4114322	525540	509380	66860.2	3723005	129735	5830238	869446	191716000
48 hrs	RBC8	02-48h	1.21004e+06	38692.2	1.6566e+06	6210.73	855516	406.335	32.6607	3020385	23650.8	373425	77428	2087.75	6.12	6.19	6598642	85780.4	638521	1911135	766694	43491.8	3526177	3965233	28364410	9845864	493641	11144180	38414520	568868	1539861	26629050	725739	226082200	220640	129668	171892	7523946	702147	133989	211475	351948	504702	80740.9	4738954	165982	6566918	602891	20030250
48 hrs	RBC9	02-48h	1.29014e+06	36453.5	1.26085e+06	8728.93	879764	431.695	36.8709	3.22072e+06	26209.5	412946	84440.5	2305.25	3.72	7.17	5787808	49205.8	604701	1979506	1675094	86072.8	3555545	3579214	22777060	9586305	737270	9440736	28947420	515378	1369544	27196990	780166	274373000	407724	67973.1	134758	9742621	691133	171296	121092	100893	481339	96572.8	5291694	151591	3933787	1596514	17481570
48 hrs	RBC10	02-48h	1.33786e+06	39761.2	1.65064e+06	6599.12	878060	573.207	39.1612	2.91456e+06	23361.5	372135	75475.2	1891.25	1.37	6.9	7545504	82417.5	617553	1667853	1326190	60267.1	3844077	3982109	25138520	12671860	878379	10129330	37339470	692708	1614775	21255110	650812	231970600	213829	207265	261531	10038940	815960	114191	34164.9	229031	503532	82485.5	4292790	172008	4041808	1579031	10705480
lacking glucose 48hrs	RBC16	03-No glucose	1.79666e+06	40349.4	182319	11418.8	989472	538.572	42.9093	3.10237e+06	27990	342356	31561.2	3906.5	83.1	7.71	4385274	73298.6	327081	493938	7330714	130051	3412438	2070238	8918332	6787796	1486448	3529920	16392150	397122	754484	11853640	856312	137313900	843574	0	4474.1	7510088	548421	383204	1045330	335511	522036	80601	2028273	230560	773752	729820	20132290
lacking glucose 48hrs	RBC17	03-No glucose	1.66864e+06	34403.8	166294	12108.5	857731	505.676	32.7153	2.9664e+06	25535.5	333135	26895.5	2821.75	92.5	10.2	5362878	170528	419470	3192510	10864770	460849	3720727	2580302	15011030	6295436	2093198	4489036	20574270	595415	1187634	12612910	713107	216197400	729414	0	4283.77	3161085	424496	214621	977172	212245	479445	82065.8	2197115	201764	300538	606549	15284300
lacking glucose 48hrs	RBC18	03-No glucose	1.97772e+06	35751.1	188155	9050.55	809219	410.678	27.8387	3.06922e+06	27191.5	312731	32237.8	7918.75	45.7	7.89	3837283	127616	307750	1074607	7663744	278816	3178783	2402075	18674180	6999768	1983220	7038440	21857050	371945	739650	18607190	778949	276749900	630877	0	8511.38	2832242	403262	170557	4978358	260787	489214	67851.6	2611039	155911	280942	1154374	149656300
lacking glucose 48hrs	RBC19	03-No glucose	1.65241e+06	36844.2	203576	16128.5	846561	450.306	28.8971	3.13818e+06	27790.5	356659	31936.5	2275.5	93.3	10.2	5559567	128913	536739	958900	6465972	172781	3076957	2926740	14902980	10065500	1527033	5220373	19497670	542369	745640	14969900	638208	259670200	606924	5033.92	11299.5	4722234	457842	625027	3833543	285529	440330	75165.7	1999361	169326	645567	1580484	87911020
lacking glucose 48hrs	RBC20	03-No glucose	1.63086e+06	45159.1	224312	13786.3	1.01133e+06	688.268	25.2859	3.11516e+06	27703.2	354660	30956.8	1936	51.8	9.84	8281710	148362	716166	1544845	7464728	6055818	2706932	5483634	5130842	11155560	679803	1081659	41580850	727935	1686524	11811290	893688	173230400	930566	366804	250060	30123250	2381921	350852	12988	306747	457236	70053.1	2646957	167487	95647940	784560	74478360
lacking glucose and Ca2+ 48 hrs	RBC11	04-No Glucose No Ca	1.69897e+06	34063.1	895588	2977.51	826906	448.955	33.9871	3.78639e+06	29044.5	330548	1315	1024.5	13.9	6.28	4443060	55245.5	203661	557692	3612499	91330.9	3455122	2045068	7994758	4158101	929514	3899045	11844900	293598	678805	10159630	699613	127781500	385835	3360.27	5436.21	5686462	395306	426669	1204908	218464	442713	76915.5	2736549	152038	1019146	823520	34259680
lacking glucose and Ca2+ 48 hrs	RBC12	04-No Glucose No Ca	1.78367e+06	36287.6	1.04488e+06	2935.55	842076	458.727	30.9081	3.3552e+06	26226.2	296085	900	973.5	22	7.67	3932447	57071.8	166802	2104481	5056156	87159.1	3389322	2537994	12965430	4047246	1049614	4520616	15422690	242162	720270	10979780	732332	223922400	440156	5174.94	5800.91	5389910	579890	839074	1779140	265956	510248	84202.7	5392064	134029	1080212	732849	36687960
lacking glucose and Ca2+ 48 hrs	RBC13	04-No Glucose No Ca	1.98272e+06	32962.7	1.01993e+06	3159.55	710369	357.612	224.469	3.16989e+06	25020	261836	992	881.75	10.2	6.51	3948470	22886.1	337083	1038647	2704711	66946.5	3635359	2293701	9321458	3279501	693492	3718421	15937400	209394	586217	11356000	655956	237873500	430488	0	14205.2	3778858	411953	476382	987770	368748	479622	60138.3	5123858	150800	951012	420626	25330170
lacking glucose and Ca2+ 48 hrs	RBC14	04-No Glucose No Ca	1.73955e+06	33843.7	908120	3667.36	776694	418.167	24.8434	3138270	24098.8	294772	884.75	880.5	7.64	7.27	5383824	1177245	286236	1404368	5393188	183023	3543547	3424015	25645000	5841782	2231678	7778332	21017770	391831	1025876	17967180	650866	281811300	492537	6307.19	5720.32	4084659	408437	306206	486056	686064	436898	65887.6	2757463	153668	530837	1300706	13341610
lacking glucose and Ca2+ 48 hrs	RBC15	04-No Glucose No Ca	1.64199e+06	38026.8	1.22916e+06	16511.5	804368	539.801	18.9608	3.19755e+06	25030.8	269554	864.75	890.75	10.5	7.48	5378790	29745.7	235938	1003495	4027867	75590.7	2963281	3089073	12167520	7626612	923423	4337346	19861310	443538	794441	13322800	576810	256692400	312529	5495.8	8738.53	4570671	473954	950624	897509	194957	493669	94232.7	5204006	126575	1520260	1477774	10573880
ionomycin (10uM for 1 hr)	RBC21	05-Ionomycin	1948215	54976.1	396626	43968.8	817718	427.465	40.3124	3.02315e+06	29329.2	346564	39743.5	1505.25	57.6	6.51	8239230	216728	605634	3667231	8244266	6132170	3170428	5605608	8787992	8242476	1049862	1298955	53328960	834504	1827966	8126404	777803	246327000	1023445	444132	293686	27841260	2324345	511176	17685.8	269636	433345	66884.7	2340112	124578	94299170	777462	73044100
ionomycin (10uM for 1 hr)	RBC22	05-Ionomycin	1.92118e+06	67626.1	431039	75168.8	814983	438.339	37.0614	3.20608e+06	36543.2	321334	51279.8	1440.5	74.8	8.46	7998944	92028.6	812790	2413014	5703404	4762596	3200922	5810250	8076140	6211764	896532	1334007	63020770	1009041	1659086	8320048	662945	236642700	748362	2836657	1033716	5359522	1159327	13075	0	378260	535009	68140.3	3631020	198384	92738950	625940	70740650
ionomycin (10uM for 1 hr)	RBC23	05-Ionomycin	1.91493e+06	64873.8	447677	40526.5	807707	369.305	32.4697	2.8027e+06	27154.2	275370	37363.2	1276.25	35	5.56	6909406	173477	648037	2462552	7358114	5923348	3023792	6159944	7718382	11551710	880883	1509128	54525600	804256	1689816	11675950	761354	261680700	890494	1295752	604706	8794286	1280031	94605.6	0	108966	472526	61386.2	3865587	138348	101478800	1263930	78152310
ionomycin (10uM for 1 hr)	RBC24	05-Ionomycin	1.98109e+06	59439	412179	53750.3	760602	378.773	28.5327	2.93138e+06	29922.2	282052	40311.8	1074	67.9	7.85	9666693	308688	720740	2279719	7516224	5971652	2957423	7261590	7809842	15120370	985650	1341729	70311220	1149618	1880614	7704272	647566	309141800	682320	1764668	986258	14947550	1450829	60217.8	0	256692	471590	66514.5	3551515	152943	76863160	1156895	56631700
ionomycin (10uM for 1 hr)	RBC25	05-Ionomycin	1.96901e+06	64995.4	438115	66425.7	750481	466.269	23.2585	3.10151e+06	30388	274155	42001	974	32	7.9	3380898	132777	294250	936208	6642034	944687	2719785	609712	4306304	1489534	722176	880542	7909278	175024	592569	4574992	863155	75586980	111257	4571610	1740757	21812230	2287692	21728.1	0	141271	511158	80992.1	2320658	137999	1725401	701587	6060162
hypertonic (850 mOsm)	RBC26	06-Hypertonic saline	2.07478e+06	32858.8	424005	14341.4	641134	358.297	32.6992	3.30222e+06	31605.2	159195	44176.5	912.25	54.7	3.23	3479256	195303	458711	2217341	10368700	1378203	2848222	703076	7877764	1473256	1332608	1378471	10573420	213289	765091	5617160	836871	73838660	80550.9	6820660	2843765	16229640	2216966	28660.7	0	67998.9	488499	84055.2	2243164	129165	1747749	477622	8386376
hypertonic (850 mOsm)	RBC27	06-Hypertonic saline	2.28961e+06	37316.7	796337	14754.6	690626	386.71	32.3568	3.24554e+06	31486	158498	42699.5	618.5	29.9	3.3	5169392	152170	899832	1801481	7534536	1285253	2622271	1013886	7063650	2252065	1079242	1359440	11968940	326565	776460	5935548	799627	77218920	30923.2	9187784	2870216	9461394	1575938	0	135712	339584	449192	79130.7	2823110	153587	2920365	540348	20660660
hypertonic (850 mOsm)	RBC28	06-Hypertonic saline	1.83656e+06	44716	875183	20648.6	758167	374.148	30.1072	3.79809e+06	38409.2	189214	51050.5	583.5	25.2	2.51	4367514	118838	743292	1806722	13217860	1802849	2880235	662818	6752422	2315407	1130904	1805361	10960710	499656	868948	5772526	796604	105360100	33798.5	8198646	2814389	8656623	1514300	5889.46	50968	169205	438236	79220.5	3206365	126074	2113166	986345	14769330
hypertonic (850 mOsm)	RBC29	06-Hypertonic saline	1.92215e+06	44160.2	950382	18695.4	751228	399.908	26.7097	4.08648e+06	40414.8	200486	54574	2077.25	27.9	3.08	4206694	112422	621520	1227804	12483960	1565136	2606911	1027842	5581404	3922765	362290	1338925	8970397	463855	674464	4942008	871956	150319500	71263.7	9505428	3966798	9110797	1618977	6807.78	8739.25	165012	500526	68980.4	2922005	124563	2792298	916593	12098060
hypertonic (850 mOsm)	RBC30	06-Hypertonic saline	1.89825e+06	39799.4	1.11496e+06	12295.7	709413	473.251	20.6617	3.13641e+06	31068	147431	41784	717.25	11.5	2.69	4604247	118124	405608	665216	1938580	273978	3142570	3392009	8197466	6074330	225390	2770237	20840680	318376	786652	16373840	700917	136592400	306977	1350127	668431	30003040	1404763	164100	22352.6	121204	529933	72174	5261732	212767	7067310	691059	13914240
12 hrs (37C)	RBC31	07-37 C	1.56075e+06	28382	1.5883e+06	2386.6	700133	349.199	33.4469	2.82935e+06	27030.2	186206	36805.8	2159.5	0.55	3.42	5402918	58622.8	354280	2405166	2680039	468392	3521471	3297547	13655170	7002374	231333	3708962	26860850	406847	932864	14655200	661673	239434900	307905	1728785	638056	30790800	1634692	206818	84481.1	159953	480894	77222.8	4931380	133041	8101728	698311	12976980
12 hrs (37C)	RBC32	07-37 C	1.47938e+06	29623.6	1.73668e+06	3247.11	675716	345.376	31.4806	3.12805e+06	30262.2	221666	42484	2345.75	1.62	3.62	5315026	38497.2	499788	1357864	2149088	237969	2990084	3619875	12417370	5807550	265793	3653130	25069730	372740	886666	13428440	747799	238951900	281719	2050195	689839	23875160	1803673	108974	31751.7	285634	497244	62880.9	3948529	154344	6043848	505767	17393230
12 hrs (37C)	RBC33	07-37 C	1.52354e+06	32115.8	1.62358e+06	2637.13	663856	375.286	30.5702	3.33168e+06	32376.2	233426	45755.8	2867.75	0.6	3.21	5182034	46892.5	439723	1301089	2662591	253679	3073908	2895023	12823140	7333166	232886	2874112	26942130	365543	758463	16409900	691538	282121000	239025	1613951	511162	28650350	1862089	174813	50253.2	94770.3	508076	93899.6	3628178	124642	6417628	1326320	16249190
12 hrs (37C)	RBC34	07-37 C	1.59205e+06	30132	1.829e+06	2874.29	650838	319.832	24.987	3.03537e+06	29604.2	229174	41979	1963.25	1.42	3.63	5824206	20156.3	464383	1024649	3067136	290873	3044767	3815156	13629820	9933542	330115	3755122	24247160	494822	1031378	13021110	654562	247014700	190402	2188490	942482	25148520	1550537	151602	32716.6	111376	497006	82247.1	5108346	149607	5713984	1043408	9381594
12 hrs (37C)	RBC35	07-37 C	1.55217e+06	31436	1.84209e+06	3659.62	654954	403.819	26.6847	2980095	29152.2	181159	39620.2	1352.25	0.34	3.46	4884402	17846.9	385388	317587	2325912	468491	3216225	2100782	13366520	5033932	218397	4652172	22454930	350859	843300	19906310	659201	131262800	429046	16975	210228	10004140	802611	149294	17729.1	67927.1	404130	65175.9	1646363	144238	19805770	888328	26643600
12 hrs (40C)	RBC36	08-40 C	1.64035e+06	28057.2	1.31227e+06	3720.38	662867	336.863	33.5267						7.67	5.47	4227048	39100.2	427017	1706829	2520949	628651	3308051	2433737	17124630	5433370	345296	5018154	22879950	429272	881368	16937040	612131	216346700	597093	95333.9	221857	10765670	917557	194001	48880.9	171549	441633	69394.2	2328632	120226	24016280	731067	30152590
12 hrs (40C)	RBC37	08-40 C	1.78983e+06	30029	1.29474e+06	6778.99	689886	348.147	30.9375						5.8		741054	1033171	1902220	371589	3322979	2811349	18212800	5738792	246359	5913618	21032700	472135	877482	17985370	638097	221633100	418718	168075	244307	13233630	1048906	106410	43657.7	285296	454348	73226.5	3162505	133198	26518060	518047	46904750	900787	420372
12 hrs (40C)	RBC38	08-40 C	1.69456e+06	33520.7	1.30931e+06	4528.63	703213	320.559	28.5219						4.47		537049	891635	1886002	572166	3269388	2018612	18992580	6763918	296002	6705434	23484670	410038	909910	23567210	553228	237439700	446512	220031	209549	12107920	876849	54384.1	43104.2	24984.3	496105	68896.4	4571798	123870	18689790	1262702	33127400	869622	524040
12 hrs (40C)	RBC39	08-40 C	1.70086e+06	27716.9	1.10143e+06	4527.11	642478	312.755	22.6363						5.01		613816	889662	2645936	501452	3129779	3200804	20424420	6705918	255200	5321808	27769100	707212	1093212	13670590	430895	200662900	297788	87982.3	230736	10924600	683385	134792	42860.2	189622	503154	70006.6	2791171	127142	15028420	1417922	27340010	687057	667525
12 hrs (40C)	RBC40	08-40 C	1.8949e+06	28986.1	1.43813e+06	3022.39	601982	360.523	18.6898						4.84		845527	1735138	7879572	4482576	2897283	3215318	15019930	9541961	1316482	4327518	42914370	451466	1916816	18728350	772987	186091200	112239	1057625	1458113	8773945	4811144	37636	698823	132858	491031	77456.4	3762049	381171	14767750	699329	44879690	723386	983811
[truncated: 220 more columns]

## Sheet: ICP MS
	(ppb)	(ppb)	(ppb)	(ppb)	(ppb)	(ppb)	(ppb)	(ppb)	(ppb)	(ppb)	(ppb)	(ppb)
	23Na	24Mg	39K	44Ca	57Fe	63Cu	208Pb	23Na Supernatant	24Mg Supernatant	39K Supernatant	44Ca Supernatant	57Fe Supernatant
RBC1-Baseline	518461	38598	2.32264e+06	3387.3	939057	512.087	46.0097	3074280	28638.5	278138	40015.2	1142
RBC2-Baseline	644994	40482.9	2.54851e+06	11914.6	899996	495.589	40.3056	3.26376e+06	31741.5	316556	43230.8	1468
RBC3-Baseline	542576	44621.2	2.48603e+06	2680.14	961010	462.029	37.0937	3299535	31493.8	233981	43373.2	1035.75
RBC4-Baseline	522571	38593.2	2.37673e+06	8654.44	870106	458.18	32.7353	3.67889e+06	34747.2	341198	47490.5	1077
RBC5-Baseline	586545	41417.4	2.61895e+06	1647.15	880379	565.24	25.982
RBC6-48 hrs	1.39047e+06	37095.1	1.08862e+06	5829.16	858431	472.279	40.9887	3.75762e+06	29633.2	446378	96337.8	2723.25
RBC7-48 hrs	1.23756e+06	38504.7	1.22141e+06	7682.54	887119	489.667	38.3197	3542790	27822.8	426960	88544.5	3122.5
RBC8-48 hrs	1.21004e+06	38692.2	1.6566e+06	6210.73	855516	406.335	32.6607	3020385	23650.8	373425	77428	2087.75
RBC9-48 hrs	1.29014e+06	36453.5	1.26085e+06	8728.93	879764	431.695	36.8709	3.22072e+06	26209.5	412946	84440.5	2305.25
RBC10-48 hrs	1.33786e+06	39761.2	1.65064e+06	6599.12	878060	573.207	39.1612	2.91456e+06	23361.5	372135	75475.2	1891.25
RBC11-lacking glucose and Ca2+ 48 hrs	1.69897e+06	34063.1	895588	2977.51	826906	448.955	33.9871	3.78639e+06	29044.5	330548	1315	1024.5
RBC12-lacking glucose and Ca2+ 48 hrs	1.78367e+06	36287.6	1.04488e+06	2935.55	842076	458.727	30.9081	3.3552e+06	26226.2	296085	900	973.5
RBC13-lacking glucose and Ca2+ 48 hrs	1.98272e+06	32962.7	1.01993e+06	3159.55	710369	357.612	224.469	3.16989e+06	25020	261836	992	881.75
RBC14-lacking glucose and Ca2+ 48 hrs	1.73955e+06	33843.7	908120	3667.36	776694	418.167	24.8434	3138270	24098.8	294772	884.75	880.5
RBC15-lacking glucose and Ca2+ 48 hrs	1.64199e+06	38026.8	1.22916e+06	16511.5	804368	539.801	18.9608	3.19755e+06	25030.8	269554	864.75	890.75
RBC16-lacking glucose 48hrs	1.79666e+06	40349.4	182319	11418.8	989472	538.572	42.9093	3.10237e+06	27990	342356	31561.2	3906.5
RBC17-lacking glucose 48hrs	1.66864e+06	34403.8	166294	12108.5	857731	505.676	32.7153	2.9664e+06	25535.5	333135	26895.5	2821.75
RBC18-lacking glucose 48hrs	1.97772e+06	35751.1	188155	9050.55	809219	410.678	27.8387	3.06922e+06	27191.5	312731	32237.8	7918.75
RBC19-lacking glucose 48hrs	1.65241e+06	36844.2	203576	16128.5	846561	450.306	28.8971	3.13818e+06	27790.5	356659	31936.5	2275.5
RBC20-lacking glucose 48hrs	1.63086e+06	45159.1	224312	13786.3	1.01133e+06	688.268	25.2859	3.11516e+06	27703.2	354660	30956.8	1936
RBC21-ionomycin (10uM for 1 hr)	1948215	54976.1	396626	43968.8	817718	427.465	40.3124	3.02315e+06	29329.2	346564	39743.5	1505.25
RBC22-ionomycin (10uM for 1 hr)	1.92118e+06	67626.1	431039	75168.8	814983	438.339	37.0614	3.20608e+06	36543.2	321334	51279.8	1440.5
RBC23-ionomycin (10uM for 1 hr)	1.91493e+06	64873.8	447677	40526.5	807707	369.305	32.4697	2.8027e+06	27154.2	275370	37363.2	1276.25
RBC24-ionomycin (10uM for 1 hr)	1.98109e+06	59439	412179	53750.3	760602	378.773	28.5327	2.93138e+06	29922.2	282052	40311.8	1074
RBC25-ionomycin (10uM for 1 hr)	1.96901e+06	64995.4	438115	66425.7	750481	466.269	23.2585	3.10151e+06	30388	274155	42001	974
RBC26-hypertonic (850 mOsm)	2.07478e+06	32858.8	424005	14341.4	641134	358.297	32.6992	3.30222e+06	31605.2	159195	44176.5	912.25
RBC27-hypertonic (850 mOsm)	2.28961e+06	37316.7	796337	14754.6	690626	386.71	32.3568	3.24554e+06	31486	158498	42699.5	618.5
RBC28-hypertonic (850 mOsm)	1.83656e+06	44716	875183	20648.6	758167	374.148	30.1072	3.79809e+06	38409.2	189214	51050.5	583.5
RBC29-hypertonic (850 mOsm)	1.92215e+06	44160.2	950382	18695.4	751228	399.908	26.7097	4.08648e+06	40414.8	200486	54574	2077.25
RBC30-hypertonic (850 mOsm)	1.89825e+06	39799.4	1.11496e+06	12295.7	709413	473.251	20.6617	3.13641e+06	31068	147431	41784	717.25
RBC31-12 hrs (37C)	1.56075e+06	28382	1.5883e+06	2386.6	700133	349.199	33.4469	2.82935e+06	27030.2	186206	36805.8	2159.5
RBC32-12 hrs (37C)	1.47938e+06	29623.6	1.73668e+06	3247.11	675716	345.376	31.4806	3.12805e+06	30262.2	221666	42484	2345.75
RBC33-12 hrs (37C)	1.52354e+06	32115.8	1.62358e+06	2637.13	663856	375.286	30.5702	3.33168e+06	32376.2	233426	45755.8	2867.75
RBC34-12 hrs (37C)	1.59205e+06	30132	1.829e+06	2874.29	650838	319.832	24.987	3.03537e+06	29604.2	229174	41979	1963.25
RBC35-12 hrs (37C)	1.55217e+06	31436	1.84209e+06	3659.62	654954	403.819	26.6847	2980095	29152.2	181159	39620.2	1352.25
RBC36-12 hrs (40C)	1.64035e+06	28057.2	1.31227e+06	3720.38	662867	336.863	33.5267
RBC37-12 hrs (40C)	1.78983e+06	30029	1.29474e+06	6778.99	689886	348.147	30.9375
RBC38-12 hrs (40C)	1.69456e+06	33520.7	1.30931e+06	4528.63	703213	320.559	28.5219
RBC39-12 hrs (40C)	1.70086e+06	27716.9	1.10143e+06	4527.11	642478	312.755	22.6363
RBC40-12 hrs (40C)	1.8949e+06	28986.1	1.43813e+06	3022.39	601982	360.523	18.6898

## Sheet: Metabolomics RBCs
		PS exposure	Cytosolic Ca2+ (raw)	L-alanine	L-arginine	L-asparagine	L-aspartate	L-glutamate	L-glutamine	glycine	L-histidine	L-leucine	L-lysine	L-methionine	L-phenylalanine	L-proline	L-serine	L-threonine	L-tryptophan	L-tyrosine	L-valine	L-cystine	ATP	ADP	AMP	Adenine	GMP	Guanine	Cytosine	Thymidine	Thymine	UDP	Uracil	IMP	Inosine	Hypoxanthine	Xanthine	Allantoate	5-Hydroxyisourate	Urate	3',5'-Cyclic AMP	5-6-Dihydrothymine	Pyridoxal	Pyridoxamine 5'-phosphate	Nicotinamide	Nicotinate ribonucleotide	ADP-D-ribose	Diphosphate	D-Glucose
Baseline	RBC1	0.34	2.4	10063600	115410	682240	1151457	3874426	8669556	3254206	9150814	21226420	24104850	1508230	5286546	83107780	553924	2474437	46767950	722851	184374300	84076.6	2530401	903981	10023780	23396660	4033.92	0	238712	492516	93673.2	1359275	218488	4581032	1268430	3821989	554536	881139	3676710	32312040	1534688	7488996	264002	462418	89787560	196898	659263	10264920	30259940
Baseline	RBC2	0.37	2.46	9433917	139568	638032	3006919	4391896	8951825	3367181	8368696	31612100	20761640	1526559	6887186	91468800	700734	1911715	36379090	599051	276510600	153584	4884526	1576827	4757168	31738810	26061.8	75208.4	182622	468529	83389.1	1738251	192196	4817652	943957	3385282	430233	884662	2854454	20622600	1169704	7170298	252766	300905	57288320	225327	471974	13010780	21445220
Baseline	RBC3	0.22	2.19	12788340	71732.7	1026894	2115848	3159045	8188544	2558537	10104720	31329510	18626610	2126228	9934975	122616300	897804	2160966	39457780	693975	276821000	84279.4	1399365	460454	5853980	15136980	15715.1	5244.32	467446	475112	78906.1	1283946	193710	3613064	1206029	2984424	572858	671555	3218334	17431750	1399136	3966514	349155	409441	67314390	240758	252804	9534835	27698220
Baseline	RBC4	0.26	2.29	12824150	132802	537217	2278934	3568669	7875492	3199967	7728378	35325800	21126720	2316146	11785930	102254500	559975	2581742	43210940	485088	280024400	105330	3943695	1252903	3939875	28577730	3725.59	3819.66	178925	407939	82863.9	1179208	132990	5523892	1540924	4020981	454302	876510	3067024	20679070	1287952	5909352	246482	455749	56106770	111493	1292023	14604860	24431720
Baseline	RBC5	0.24	2.29	12555660	294338	612741	1651280	5162542	7361338	3236929	10528520	38779150	25307760	3074553	11481360	113536200	1070138	2847160	39325660	558219	316138200	141670	2655676	811510	4702794	28666790	4654.06	38447.4	233432	411970	62988.2	462175	127761	4697168	1247514	3750319	487196	1446366	2937620	17673560	688910	2431175	246590	378022	62192580	109145	503985	12561440	19064190
48 hrs	RBC6	17.7	6.14	5423148	134922	495638	854080	1904685	82785.7	3107911	4759501	28443690	10517230	739807	10670370	26537540	452964	1203426	26589880	897949	145805300	481405	43966.4	122222	9641035	781626	78903.4	2269131	618386	483642	84487.8	5528800	206585	5376978	865507	153391700	1594891	569994	12509.5	422483	728409	2434304	306572	270669	51534080	530617	535880	3871177	20648230
48 hrs	RBC7	26	7.67	5459824	143880	530346	2957541	2317241	135746	3619364	4343510	37821720	10008040	1100040	14635640	37022250	575228	1611622	31079470	738976	242828900	480048	7284.36	148418	9968860	806309	234326	4114322	525540	509380	66860.2	3723005	129735	5830238	869446	191716000	1729606	492193	29152.7	245357	830653	3380864	319293	293938	64967070	598437	365574	3685601	19824710
48 hrs	RBC8	6.12	6.19	6598642	85780.4	638521	1911135	766694	43491.8	3526177	3965233	28364410	9845864	493641	11144180	38414520	568868	1539861	26629050	725739	226082200	220640	129668	171892	7523946	702147	133989	211475	351948	504702	80740.9	4738954	165982	6566918	602891	20030250	1350811	370666	0	350533	1248519	1579261	309948	315713	46055020	371729	246360	6322284	23543690
48 hrs	RBC9	3.72	7.17	5787808	49205.8	604701	1979506	1675094	86072.8	3555545	3579214	22777060	9586305	737270	9440736	28947420	515378	1369544	27196990	780166	274373000	407724	67973.1	134758	9742621	691133	171296	121092	100893	481339	96572.8	5291694	151591	3933787	1596514	17481570	1538611	408624	20218.8	290183	617144	2456708	321853	313188	45505080	453335	668829	6292854	20465070
48 hrs	RBC10	1.37	6.9	7545504	82417.5	617553	1667853	1326190	60267.1	3844077	3982109	25138520	12671860	878379	10129330	37339470	692708	1614775	21255110	650812	231970600	213829	207265	261531	10038940	815960	114191	34164.9	229031	503532	82485.5	4292790	172008	4041808	1579031	10705480	875283	434619	17159.3	516870	906556	1127046	226140	165952	51166420	326031	149584	5349124	21425890
lacking glucose and Ca2+ 48 hrs	RBC11	13.9	6.28	4443060	55245.5	203661	557692	3612499	91330.9	3455122	2045068	7994758	4158101	929514	3899045	11844900	293598	678805	10159630	699613	127781500	385835	3360.27	5436.21	5686462	395306	426669	1204908	218464	442713	76915.5	2736549	152038	1019146	823520	34259680	430825	370322	0	890262	469816	3049335	264278	89715.4	82904000	30322.2	113785	4719266	18052310
lacking glucose and Ca2+ 48 hrs	RBC12	22	7.67	3932447	57071.8	166802	2104481	5056156	87159.1	3389322	2537994	12965430	4047246	1049614	4520616	15422690	242162	720270	10979780	732332	223922400	440156	5174.94	5800.91	5389910	579890	839074	1779140	265956	510248	84202.7	5392064	134029	1080212	732849	36687960	514859	299512	14131.2	717354	542997	3746160	258808	79994.6	54428450	63444	78816.6	4834130	17860810
lacking glucose and Ca2+ 48 hrs	RBC13	10.2	6.51	3948470	22886.1	337083	1038647	2704711	66946.5	3635359	2293701	9321458	3279501	693492	3718421	15937400	209394	586217	11356000	655956	237873500	430488	0	14205.2	3778858	411953	476382	987770	368748	479622	60138.3	5123858	150800	951012	420626	25330170	486873	244362	0	612851	454887	1886446	283503	117273	32543020	16072.4	73291	7836492	15071800
lacking glucose and Ca2+ 48 hrs	RBC14	7.64	7.27	5383824	1177245	286236	1404368	5393188	183023	3543547	3424015	25645000	5841782	2231678	7778332	21017770	391831	1025876	17967180	650866	281811300	492537	6307.19	5720.32	4084659	408437	306206	486056	686064	436898	65887.6	2757463	153668	530837	1300706	13341610	423153	408446	32847	728970	495499	3164703	249558	175867	51344590	42791.9	111703	5599536	14685280
lacking glucose and Ca2+ 48 hrs	RBC15	10.5	7.48	5378790	29745.7	235938	1003495	4027867	75590.7	2963281	3089073	12167520	7626612	923423	4337346	19861310	443538	794441	13322800	576810	256692400	312529	5495.8	8738.53	4570671	473954	950624	897509	194957	493669	94232.7	5204006	126575	1520260	1477774	10573880	565957	746379	0	863634	629951	1533979	365814	114697	44187960	27520	102326	5263424	18204670
lacking glucose 48hrs	RBC16	83.1	7.71	4385274	73298.6	327081	493938	7330714	130051	3412438	2070238	8918332	6787796	1486448	3529920	16392150	397122	754484	11853640	856312	137313900	843574	0	4474.1	7510088	548421	383204	1045330	335511	522036	80601	2028273	230560	773752	729820	20132290	736622	883939	27361.2	643653	151949	3144467	439922	156417	62992540	21920.9	115881	2716111	22098970
lacking glucose 48hrs	RBC17	92.5	10.2	5362878	170528	419470	3192510	10864770	460849	3720727	2580302	15011030	6295436	2093198	4489036	20574270	595415	1187634	12612910	713107	216197400	729414	0	4283.77	3161085	424496	214621	977172	212245	479445	82065.8	2197115	201764	300538	606549	15284300	599864	676264	17825.3	273717	68200.1	2832875	295007	185464	61654620	37997.2	38182.4	2708804	17117800
lacking glucose 48hrs	RBC18	45.7	7.89	3837283	127616	307750	1074607	7663744	278816	3178783	2402075	18674180	6999768	1983220	7038440	21857050	371945	739650	18607190	778949	276749900	630877	0	8511.38	2832242	403262	170557	4978358	260787	489214	67851.6	2611039	155911	280942	1154374	149656300	624869	825902	11378.9	427218	148692	2646484	281622	169288	52496700	87744.7	649724	1780356	20316750
lacking glucose 48hrs	RBC19	93.3	10.2	5559567	128913	536739	958900	6465972	172781	3076957	2926740	14902980	10065500	1527033	5220373	19497670	542369	745640	14969900	638208	259670200	606924	5033.92	11299.5	4722234	457842	625027	3833543	285529	440330	75165.7	1999361	169326	645567	1580484	87911020	732287	1249066	17728.8	627957	182412	1482695	382580	149532	55956780	59798.2	127922	1790019	18985510
lacking glucose 48hrs	RBC20	51.8	9.84	8281710	148362	716166	1544845	7464728	6055818	2706932	5483634	5130842	11155560	679803	1081659	41580850	727935	1686524	11811290	893688	173230400	930566	366804	250060	30123250	2381921	350852	12988	306747	457236	70053.1	2646957	167487	95647940	784560	74478360	763418	1712618	671163	515315	249401	6125992	229918	131139	39417400	319154	1229482	13952020	26091860
ionomycin (10uM for 1 hr)	RBC21	57.6	6.51	8239230	216728	605634	3667231	8244266	6132170	3170428	5605608	8787992	8242476	1049862	1298955	53328960	834504	1827966	8126404	777803	246327000	1023445	444132	293686	27841260	2324345	511176	17685.8	269636	433345	66884.7	2340112	124578	94299170	777462	73044100	562514	1703944	686175	324751	239230	7615950	284254	72086.6	29769980	320025	640481	13365110	18477080
ionomycin (10uM for 1 hr)	RBC22	74.8	8.46	7998944	92028.6	812790	2413014	5703404	4762596	3200922	5810250	8076140	6211764	896532	1334007	63020770	1009041	1659086	8320048	662945	236642700	748362	2836657	1033716	5359522	1159327	13075	0	378260	535009	68140.3	3631020	198384	92738950	625940	70740650	857924	1319224	397078	544399	12143.9	3366970	278866	81159.6	25877610	408214	504598	14361160	29551020
ionomycin (10uM for 1 hr)	RBC23	35	5.56	6909406	173477	648037	2462552	7358114	5923348	3023792	6159944	7718382	11551710	880883	1509128	54525600	804256	1689816	11675950	761354	261680700	890494	1295752	604706	8794286	1280031	94605.6	0	108966	472526	61386.2	3865587	138348	101478800	1263930	78152310	792864	2586185	621865	313999	0	5517798	53084.3	139702	26145310	597703	789708	16719730	25503630
ionomycin (10uM for 1 hr)	RBC24	67.9	7.85	9666693	308688	720740	2279719	7516224	5971652	2957423	7261590	7809842	15120370	985650	1341729	70311220	1149618	1880614	7704272	647566	309141800	682320	1764668	986258	14947550	1450829	60217.8	0	256692	471590	66514.5	3551515	152943	76863160	1156895	56631700	717441	3499490	579073	492193	0	2724577	271220	81008.6	31286620	554056	733580	13926270	25484330
ionomycin (10uM for 1 hr)	RBC25	32	7.9	3380898	132777	294250	936208	6642034	944687	2719785	609712	4306304	1489534	722176	880542	7909278	175024	592569	4574992	863155	75586980	111257	4571610	1740757	21812230	2287692	21728.1	0	141271	511158	80992.1	2320658	137999	1725401	701587	6060162	477449	412585	21572.4	241062	0	2580267	2602443	49321.3	29693140	382709	1012099	7783018	16777260
hypertonic (850 mOsm)	RBC26	54.7	3.23	3479256	195303	458711	2217341	10368700	1378203	2848222	703076	7877764	1473256	1332608	1378471	10573420	213289	765091	5617160	836871	73838660	80550.9	6820660	2843765	16229640	2216966	28660.7	0	67998.9	488499	84055.2	2243164	129165	1747749	477622	8386376	589534	267719	91666	208511	63988.2	2675604	2164593	37321.3	24409400	213096	852507	6150264	17482130
hypertonic (850 mOsm)	RBC27	29.9	3.3	5169392	152170	899832	1801481	7534536	1285253	2622271	1013886	7063650	2252065	1079242	1359440	11968940	326565	776460	5935548	799627	77218920	30923.2	9187784	2870216	9461394	1575938	0	135712	339584	449192	79130.7	2823110	153587	2920365	540348	20660660	633142	287773	0	281098	62714.3	1821611	3912307	68674.5	33051350	185302	996802	2257880	30907380
hypertonic (850 mOsm)	RBC28	25.2	2.51	4367514	118838	743292	1806722	13217860	1802849	2880235	662818	6752422	2315407	1130904	1805361	10960710	499656	868948	5772526	796604	105360100	33798.5	8198646	2814389	8656623	1514300	5889.46	50968	169205	438236	79220.5	3206365	126074	2113166	986345	14769330	473016	390862	84983	257367	10010.4	2671477	3106836	34375.1	26551450	251315	885688	2328513	24275640
hypertonic (850 mOsm)	RBC29	27.9	3.08	4206694	112422	621520	1227804	12483960	1565136	2606911	1027842	5581404	3922765	362290	1338925	8970397	463855	674464	4942008	871956	150319500	71263.7	9505428	3966798	9110797	1618977	6807.78	8739.25	165012	500526	68980.4	2922005	124563	2792298	916593	12098060	729762	774667	114480	186055	83282.4	1500353	2245463	32016.3	31071630	377269	1031743	4458572	22062400
hypertonic (850 mOsm)	RBC30	11.5	2.69	4604247	118124	405608	665216	1938580	273978	3142570	3392009	8197466	6074330	225390	2770237	20840680	318376	786652	16373840	700917	136592400	306977	1350127	668431	30003040	1404763	164100	22352.6	121204	529933	72174	5261732	212767	7067310	691059	13914240	713452	444707	57731.8	636308	822321	2836982	162887	174890	31368270	671929	653964	9106619	24856080
12 hrs (37C)	RBC31	0.55	3.42	5402918	58622.8	354280	2405166	2680039	468392	3521471	3297547	13655170	7002374	231333	3708962	26860850	406847	932864	14655200	661673	239434900	307905	1728785	638056	30790800	1634692	206818	84481.1	159953	480894	77222.8	4931380	133041	8101728	698311	12976980	726866	411730	127221	481022	800555	3736902	249726	144091	27391310	548160	331282	11137340	21334620
12 hrs (37C)	RBC32	1.62	3.62	5315026	38497.2	499788	1357864	2149088	237969	2990084	3619875	12417370	5807550	265793	3653130	25069730	372740	886666	13428440	747799	238951900	281719	2050195	689839	23875160	1803673	108974	31751.7	285634	497244	62880.9	3948529	154344	6043848	505767	17393230	709311	411009	49793.3	509663	815677	1699914	157331	177277	22703030	526440	389515	10862240	19783140
12 hrs (37C)	RBC33	0.6	3.21	5182034	46892.5	439723	1301089	2662591	253679	3073908	2895023	12823140	7333166	232886	2874112	26942130	365543	758463	16409900	691538	282121000	239025	1613951	511162	28650350	1862089	174813	50253.2	94770.3	508076	93899.6	3628178	124642	6417628	1326320	16249190	716177	459665	43574.1	598623	731007	3084729	146668	173018	19996620	610859	677991	11046780	18054080
12 hrs (37C)	RBC34	1.42	3.63	5824206	20156.3	464383	1024649	3067136	290873	3044767	3815156	13629820	9933542	330115	3755122	24247160	494822	1031378	13021110	654562	247014700	190402	2188490	942482	25148520	1550537	151602	32716.6	111376	497006	82247.1	5108346	149607	5713984	1043408	9381594	644717	677210	82419.3	416438	263659	1198378	176712	108510	31157670	659254	468772	11247240	20535000
12 hrs (37C)	RBC35	0.34	3.46	4884402	17846.9	385388	317587	2325912	468491	3216225	2100782	13366520	5033932	218397	4652172	22454930	350859	843300	19906310	659201	131262800	429046	16975	210228	10004140	802611	149294	17729.1	67927.1	404130	65175.9	1646363	144238	19805770	888328	26643600	647701	440704	128916	506429	451802	2500790	201069	173593	47553880	349658	431147	10163270	16802720
12 hrs (40C)	RBC36	7.67	5.47	4227048	39100.2	427017	1706829	2520949	628651	3308051	2433737	17124630	5433370	345296	5018154	22879950	429272	881368	16937040	612131	216346700	597093	95333.9	221857	10765670	917557	194001	48880.9	171549	441633	69394.2	2328632	120226	24016280	731067	30152590	757179	397086	170804	384115	419862	2856801	163256	206593	25108220	332483	245381	12138900	14825550
12 hrs (40C)	RBC37	13.3	5.8	741054	1033171	1902220	371589	3322979	2811349	18212800	5738792	246359	5913618	21032700	472135	877482	17985370	638097	221633100	418718	168075	244307	13233630	1048906	106410	43657.7	285296	454348	73226.5	3162505	133198	26518060	518047	46904750	900787	420372	106396	413476	789925	1680859	172312	228722	29424060	425509	185237	9768184	18798180	4833884	393413
12 hrs (40C)	RBC38	4.63	4.47	537049	891635	1886002	572166	3269388	2018612	18992580	6763918	296002	6705434	23484670	410038	909910	23567210	553228	237439700	446512	220031	209549	12107920	876849	54384.1	43104.2	24984.3	496105	68896.4	4571798	123870	18689790	1262702	33127400	869622	524040	138115	400249	420762	1905870	105507	276006	24807570	453876	495164	9095272	14608450	5507828	520885
12 hrs (40C)	RBC39	5.97	5.01	613816	889662	2645936	501452	3129779	3200804	20424420	6705918	255200	5321808	27769100	707212	1093212	13670590	430895	200662900	297788	87982.3	230736	10924600	683385	134792	42860.2	189622	503154	70006.6	2791171	127142	15028420	1417922	27340010	687057	667525	154306	359127	513143	1023032	180939	142597	35271490	402618	110969	8316478	16421080	5506846	335044
12 hrs (40C)	RBC40	2.44	4.84	845527	1735138	7879572	4482576	2897283	3215318	15019930	9541961	1316482	4327518	42914370	451466	1916816	18728350	772987	186091200	112239	1057625	1458113	8773945	4811144	37636	698823	132858	491031	77456.4	3762049	381171	14767750	699329	44879690	723386	983811	630385	3195775	284289	3965974	1296222	189273	43803570	104071	596907	4563880	16157100	6054716	858404
[truncated: 125 more columns]

## Sheet: Metabolomics Sups
		L-alanine Supernatant	glycine Supernatant	L-histidine Supernatant	L-leucine Supernatant	L-lysine Supernatant	L-methionine Supernatant	L-phenylalanine Supernatant	L-proline Supernatant	L-threonine Supernatant	L-tryptophan Supernatant	L-tyrosine Supernatant	L-valine Supernatant	Adenine Supernatant	Guanine Supernatant	UDP Supernatant	IMP Supernatant	Inosine Supernatant	Hypoxanthine Supernatant	5-Hydroxyisourate Supernatant	Urate Supernatant	Pyridoxamine 5'-phosphate Supernatant	Nicotinamide Supernatant	Phosphate Supernatant	Diphosphate Supernatant	D-Glucose Supernatant	D-Glucose 6-phosphate Supernatant	D-Glyceraldehyde 3-phosphate/Glycerone phosphate Supernatant	Pyruvate Supernatant	Lactate Supernatant	Mannitol Supernatant	D-Ribose Supernatant	Citrate Supernatant	2-Oxoglutarate Supernatant	Succinate Supernatant	Fumarate Supernatant	Malate Supernatant	Itaconate Supernatant	2-Hydroxyglutarate/Citramalate Supernatant	alpha-D-Ribose 1-phosphate Supernatant	Glutathione Supernatant	5-Oxoproline Supernatant	S-Glutathionyl-L-cysteine Supernatant	Ornithine Supernatant	Spermidine Supernatant	Spermine Supernatant	N-Glycoloyl-neuraminate Supernatant	D-Glucosamine Supernatant	1-4-beta-D-Xylan Supernatant
48 hrs	Super 1	8106004	2466340	1363428	35794640	3126904	202398	9657172	40708350	2387087	8079418	5766028	35469060	281455	538139	1397066	31417.8	35550.5	120487600	151110	754022	93674.4	992146	20007960	152159	10124780	75919.6	4448852	8492354	100705000	410269	288016	209460	1209972	282440	359256	4248960	175296	803858	39821.6	4960402	11849620	108091	52709.9	4827666	154494	58911.9	163702	384825
48 hrs	Super 2	7627938	2408261	1554386	43096010	3342899	367036	11158920	41602580	2518132	8216724	6549584	40360260	556874	540398	413192	83387.8	70535.6	101842100	32119.5	3415551	86518.9	1013259	38536100	879693	10229380	77269	3878704	10107720	108847700	592538	289206	630531	1095757	445356	374800	4330716	189884	875640	63211	6844506	16166200	105382	57677.8	5522832	465108	58994.2	103383	407504
48 hrs	Super 3	7873914	2191842	1432175	41415040	3337251	301017	10515950	44196820	2569656	7112642	6605678	37029610	237026	599818	1211598	34835.4	83258.4	162792500	93314.1	591994	90259.7	1202009	28716630	372977	9255064	99548.6	5983268	8410647	98169500	423216	247402	455321	722295	237536	391447	4620048	227280	930348	80837.6	5242557	11721340	96486.3	54385.1	6064350	97543.9	52522.4	242501	361624
48 hrs	Super 4	8431877	2255724	1700064	41083890	3687904	417232	11070790	52812980	2608419	9556508	6446788	43312520	287862	712964	1557787	19883.8	71223.2	130814500	83684.3	436657	122483	1016870	14222020	42036.7	9439078	76755.7	950371	9202907	92636070	436047	258894	112385	990677	263737	444280	5196410	162719	767519	47278.3	5284876	9389550	78796.1	57037.4	5758168	139566	67305.9	87095.8	323357
48 hrs	Super 5	7551366	2557446	883858	18766380	2134918	1142185	4528542	29451940	2287648	5348868	4227658	28524070	293635	2110540	950228	19827.2	21955.3	137763100	61370.5	2286924	59890.2	1770010	5529700	0	410072	34022.8	6455130	8312462	21083760	394980	35276.4	43073.1	1698502	214587	43019	387851	78556.6	334238	20290.3	81169	14493160	104453	48607	7026596	444919	61381.3	287597	50494.7
lacking glucose 48 hrs	Super 6	6472784	2272043	853364	20561180	1945368	1343451	5952882	34156840	1660846	5273692	4172343	33558960	456988	3351197	1311976	26804.5	19575.2	167255400	63379	1614192	89531.4	2435238	3786474	0	433971	35856.6	3805309	12443670	22031990	607050	58971	43993.9	1129135	165543	45833.9	363125	105656	431861	25644.7	207852	19294000	141256	50045.4	7100440	1316372	66895.3	3638.21	52795.3
lacking glucose 48 hrs	Super 7	5249584	2591684	1064360	18407240	2107131	884490	5241734	38320200	1270922	5898894	3829951	34728660	470948	2299364	1048083	21173.4	31507.7	212426900	61064.4	1468484	86602.9	2006322	3853302	0	629928	33879.6	3365365	9153349	25735980	588918	64908.2	45537	1123744	222733	70513.1	461309	127845	575705	26572.5	96179.8	18838670	80359.1	48994.1	11290840	480309	65072.6	4594.81	51518.5
lacking glucose 48 hrs	Super 8	8435408	2450482	980108	18812800	2084889	1231536	4663952	37565960	1745863	6231662	3857346	36812840	646848	1950345	778305	24466.4	32606.9	176673200	43485.7	3328312	79824.2	1963050	5781812	0	518433	41041.6	3737223	10381420	25385680	693637	86696.4	56796.9	1859257	210497	66697	694281	125628	538165	32178.5	42553.8	22086850	121184	47557.9	9370501	635364	62178.5	5597.93	45749.4
lacking glucose 48 hrs	Super 9	7805706	2774026	711148	22804560	2029754	1149074	5387938	36650740	1663148	5832512	3682336	46554850	556045	4005988	819336	38463.3	14058.8	169928100	44127.7	2309836	81904.1	2167710	7064012	0	556450	31679.7	3903329	11566420	23549740	466917	65264.6	49717.1	1769792	174006	58118.2	620721	118269	608318	29250.5	154374	22185130	173160	63852.7	10960750	711663	71374.2	29892.7	46588.4
lacking glucose 48 hrs	Super 10	5175536	2505986	650876	14970570	1506079	719372	3861553	26214920	989455	4109925	3089456	22084880	277830	2209713	1303161	20992	13859.9	173097600	108474	1404138	60852.5	1877703	54204800	1948438	283568	53360.7	3540470	10268370	18162880	302601	53803.4	425592	1469541	217580	101318	1437370	69840.7	304248	41388	41183.8	17664410	171959	35642.1	4899714	604758	63674.1	418940	55299.7
lacking glucose and Ca2+ 48hrs	Super 11	5048234	2109350	766087	16376720	2054762	450670	3811960	23468870	1567961	4622968	3106434	22279670	432368	2100399	1064018	31540.8	12504.2	106613800	68455.9	1199175	59266.2	1328336	68071140	2797875	379700	50495.1	3760457	12128650	18332820	519083	102647	709438	1072918	181081	113214	1766661	87981.9	392064	53491.3	204677	16166230	271657	37452.1	3950771	1657692	67620.6	0	42338.3
lacking glucose and Ca2+ 48hrs	Super 12	5475336	2461482	921864	18570070	1951733	597129	4636300	33504620	1474627	6491324	3608715	29004360	308974	2376188	1053346	29890.6	17483.1	203411500	52862	1162661	92275.3	1459203	63566280	2571504	735676	69044.3	2625480	8923563	18040520	566372	106793	864561	1176146	280444	206506	2338040	128861	622725	81941.2	40444.8	17432480	208549	53111.4	6145536	555847	62652.2	0	48363.1
lacking glucose and Ca2+ 48hrs	Super 13	7135966	2133167	873994	19047320	2055451	841749	4994370	31634070	1516342	6591030	3687335	31790870	356098	1780972	1651946	24409	7989.8	170992600	120897	894350	90023.4	1426598	67991540	2433276	550008	86163.3	3200944	11273750	20975340	689541	76127.6	746755	1785132	269278	207940	2737886	101454	466299	51656.7	0	24132930	155734	46430	6258134	911086	63943.6	5619.95	65509.6
lacking glucose and Ca2+ 48hrs	Super 14	6760614	2446366	999197	23088240	2285070	1032408	5701150	29333880	1598426	6491768	4397614	38509050	385549	3138817	1160269	40603.3	15248.9	180711500	71577.5	1529896	85397.9	1471691	66709440	2614423	402668	83453.8	4098291	12775020	21769360	442611	101801	552961	1561080	280523	176488	2419978	183306	948626	60687.6	133744	25983510	228189	61832.9	6152950	1132137	61987.7	7974.79	49220.5
lacking glucose and Ca2+ 48hrs	Super 15	1167505	1126805	118046	5112876	843833	219724	1414820	7134594	532849	2638166	2072752	5770396	218911	0	1648276	44821.6	12721	1602296	142592	651973	34470.9	827640	12195760	44220.7	12870270	120115	5639990	872305	32445230	382221	364823	156588	38614.2	139814	67208.6	848307	58264.4	52472	28903.9	5576294	1721931	2413.15	23064.9	1000457	121834	70019.4	109522	517822
ionomycin (10uM for 1 hr)	Super 16	931860	702445	163626	6182820	857999	397650	1119187	6994930	282407	3789457	2176098	6518534	244778	0	1338736	33829.4	8322.88	1381196	90582.1	922898	32211.1	766846	14197620	55665.1	12275260	103715	5134606	1633154	34266700	382126	382239	228093	81306.6	134050	62491.1	754766	71088.6	40787.5	15283.3	4853386	1702856	1626.07	22121.1	992292	159161	61200.1	51980.7	479214
ionomycin (10uM for 1 hr)	Super 17	958605	643365	159714	5053010	677853	196280	907372	7716064	382650	3116661	1751516	6080150	291510	0	1555537	360596	4462.64	7595010	70498.2	780381	36557.4	783052	7942624	0	13901720	221753	4301293	540713	30211230	502355	408187	154967	22507.9	380642	48648.8	618864	74094.2	72875.8	39959	7264524	2674771	0	18249	1242764	206048	76362.6	54715	543408
ionomycin (10uM for 1 hr)	Super 18	1181768	1106315	137850	6596158	559360	410635	1421630	7451706	377108	3668365	2236712	7532866	514060	0	623508	21082.5	2497.83	1826560	46940.5	3032599	61716.2	705549	21102560	188972	14063650	75093.5	3599407	535664	42387360	565554	395865	450470	40104.9	182740	100128	1145502	22784.2	42556.7	30636.8	2643925	2620606	1691.79	22490.2	1013268	57036.8	65617.2	49568.6	479887
ionomycin (10uM for 1 hr)	Super 19	1055114	1080165	63512.1	7074054	597874	117462	1795914	7317830	381173	3664849	2193160	5999784	296673	0	1077191	16448.1	14476.7	2906379	63271.1	951617	32037.1	769004	15120860	76345.1	13427960	66423.1	4606576	537164	37123600	349162	394045	264694	27795	107236	86570.9	883212	31206.7	29671.7	26904.3	2662174	1698344	2474.71	15917.6	962022	110028	71414.9	108195	551353
ionomycin (10uM for 1 hr)	Super 20	1682638	1938735	395013	2685369	1228616	89759.7	710815	6623862	476878	2776448	1351811	3810868	4478.76	0	891002	41774.1	17791.2	6225290	99970.2	2692265	37730.2	1026624	16160920	142442	5439072	101053	641797	683249	57216240	360046	107972	307411	56699.5	183386	212079	2322978	72299	170051	129507	5728900	4028817	3105.54	40717.7	4877830	539851	62186.6	7079474	213416
hypertonic (850 mOsm)	Super 21	1315445	2092270	237315	3920152	1275846	75245.1	1068209	7805468	560364	3126753	1293581	4268408	10264.8	0	725796	31437	10795.6	7892118	55658	2496308	24492.8	863301	20488720	198703	4602700	76555.1	148575	612970	65305970	456894	126122	511279	47132.9	140536	248113	2497559	49378	199537	132296	4735538	3841563	2168.47	35110.1	4590534	1118449	58869.6	8000832	231618
hypertonic (850 mOsm)	Super 22	1475066	2199805	327680	2744112	819790	205545	831473	10725200	428264	2521896	1318459	3414811	15221.5	24879.2	1468242	29819.6	13497.7	10988020	96666.4	875177	25752.2	1131400	16148630	109092	5004864	77686.2	296800	508255	59302880	416522	125405	339530	41123.8	197211	176776	1998265	83992	159899	146615	4353650	4064741	1330.16	29844.6	5362650	288501	55642.8	10671480	246476
hypertonic (850 mOsm)	Super 23	1697869	2335937	355146	3772615	980970	132189	1169173	8956164	342505	2986472	1495791	4316466	2829.2	0	1310860	22980.2	4995.43	11799200	119749	822706	51058.2	1051298	12212690	42686.3	5009778	83143.2	124356	650912	67494810	493755	132859	300328	60571.8	215197	347455	3339324	142139	192345	146963	4492448	3810820	0	29163.7	6262648	686449	58442	13022880	250656
hypertonic (850 mOsm)	Super 24	1826016	2152494	283537	3859742	1005932	198534	1204097	9154317	434282	2933862	1551598	4569489	5017.44	0	1236349	17188.5	10523.9	12650440	67957.6	736313	24644.6	1101903	13509220	58287	3978547	61441.5	259596	554451	60255460	393896	52529.9	252119	45367.5	150187	304826	3274005	125783	196728	169712	4336518	3181484	0	36227.1	5300028	666416	74928.9	10153070	159761
hypertonic (850 mOsm)	Super 25	3289493	2460630	426905	14301090	1106622	140778	3228850	21536980	761900	3025107	2647663	13642640	238083	58375.9	965225	15150.1	27647.2	28279680	85253.2	595987	56234.8	1495289	9649203	26128	11404500	41865.9	4891516	2642418	54063920	263822	255217	77285.6	710347	184554	235959	2653844	69063.7	228156	39632.1	3215343	3063593	14692.4	30704.2	3441897	186476	65668.4	534877	417306
12 hrs (37C)	Super 26	3342529	2529278	640271	13426900	1489928	195190	2882455	21940210	1135610	3452519	2637735	14647040	264552	85223.6	828970	17972.7	15549.1	18771950	74562.1	643145	41332	1036806	11376360	41008.1	12508460	36055.5	5927724	3408280	56098000	406737	334181	123270	769118	149448	213094	2049847	53212.4	229558	36831.7	3311219	3672867	12273.6	33895.2	3358783	308118	58969.7	595140	453072
12 hrs (37C)	Super 27	3171051	2350161	636079	16104940	1453072	215540	3282512	21067300	905050	4385582	3184931	14961070	290539	131236	949591	9001.3	72381.2	46051280	69987.1	471110	59824.8	816070	7188754	0	11489160	43123.8	3418021	2004481	56687960	287336	317406	81010.1	637334	179441	257035	2781211	88619.8	310597	74830	3069032	3203999	3979.35	36764.7	3115271	97103.6	65512.2	260114	408179
12 hrs (37C)	Super 28	2900326	2384397	481062	14086340	1267129	162434	3779691	20408550	962798	4351464	2814546	14519620	356416	108060	969950	12495.5	32271.9	25377680	71831.4	412392	62929.8	849748	6904646	0	10866490	33441.3	4605071	2392500	62807440	231566	306451	77066.9	715496	178845	290580	2849895	55312.4	239387	43626.2	2355578	2944768	4566.17	31007.5	3022192	57724.9	69301.1	265360	398650
12 hrs (37C)	Super 29	3696053	2602273	584362	16352020	1212307	230362	4010196	23655290	1030820	3773610	3373054	17620220	300808	105056	692555	17241.7	53766.7	29610180	45410.4	703065	60906.5	1176584	8219220	21948.2	12141730	39762.9	4716786	2422133	61602300	214240	355879	76734.6	635971	138232	273585	2608326	63089.8	264710	53871.9	3226275	2680783	8918.02	40382.6	3353970	185691	67379.1	420329	469125
12 hrs (37C)	Super 30	6434130	2245486	933395	27531720	2685164	453411	5938774	32695790	1800332	7485030	4418794	25047770	322862	162330	875955	98194.1	110309	73958330	71838.3	1220463	83402.9	1097211	16375970	85837.5	9825784	118130	3874845	5274520	79282460	772797	283263	256018	1829438	207190	517518	5753804	142621	586960	137252	4865512	4778084	26134	48929.3	4620970	297155	59487.6	111394	372825
12 hrs (40C)	Super 31	5806036	2725108	851734	30032340	1850117	550607	6187704	36089270	1705130	8293986	4902358	27753360	190628	265969	1404700	46276.4	121514	77120940	94324.4	333224	137844	1744287	7028058	0	10490210	44732.8	1961270	5393368	74400490	1388970	291564	90327.6	914625	189531	213429	2001816	106895	385969	62302.3	5338130	4148662	10312.1	35890.7	2838346	539936	57324	284506	499128
12 hrs (40C)	Super 32	7160994	2343678	1140532	32737700	2172341	518026	7922040	39908030	1954491	7459236	5222862	27707500	280464	331174	1145418	143745	155067	110807700	70417	931855	80533.1	1147001	25983410	283862	10195460	128886	4523308	5646044	91223100	798536	256732	664169	1367938	212982	467882	5762066	189550	747112	232955	5276522	8046108	27109.1	49520.4	5139074	166265	72345.2	224419	389650
12 hrs (40C)	Super 33	7573086	2787857	1024952	40137580	2160482	860582	7935966	49341980	1849056	6885620	6397610	38347520	388268	356800	832932	143529	97751.4	111242500	72570.7	1887231	140206	2133062	28459660	471735	10275260	133324	4168253	5683974	109975100	1017025	294127	615056	1712110	213802	605492	7021928	160295	731545	127449	4989559	8179854	23245.1	56630.8	6372800	366132	64746	425088	363196
12 hrs (40C)	Super 34	7599366	2687363	1143754	30379150	2449912	837415	7431266	41382320	1855371	8367988	4882592	31927730	308715	264572	861196	80684.2	96663.7	82785000	54171.9	773622	143591	1836774	24626720	267391	10226550	126007	3585013	6038876	92059130	895537	314718	537196	1919832	231151	669100	7172682	198874	961066	180233	4320990	6678364	36571.3	68297	5136428	269689	62097.7	306053	377363
12 hrs (40C)	Super 35	5196636	2276778	679997	28909400	1763117	853619	6318740	39490990	1287135	4646944	5054092	32256500	368122	1355003	301442	73908.4	59423.5	174704000	31581.5	3628340	87997.3	2941693	44247150	1158226	6674324	74563	3382009	7075244	61682060	615511	213980	507242	1445636	228064	266401	3086733	158086	622527	81448.9	2810525	18138790	106209	47732.2	6109058	508227	49830	268867	259601
[truncated: 34 more columns]

## Sheet: Correlates Intracellular Ca
	correlation	t-stat	p-value	FDR
44Ca (KED)	1	0	0	0
24Mg (KED)	0.79445	1467.6	1.2169e-08	1.6245e-06
D-Ribose 5-diphosphate	-0.71597	12252	3.0846e-06	0.00027453
alpha-D-Glucosamine 1-phosphate	-0.69524	12104	6.818e-06	0.00041442
3',5'-Cyclic AMP	-0.69188	12080	7.7607e-06	0.00041442
beta-Butoxyethyl nicotinate Supernatant	-0.65686	11830	2.872e-05	0.001235
39K (KED)	-0.6535	11806	3.2379e-05	0.001235
N-Acetylmethionine	0.64146	2560	4.9283e-05	0.0016448
sn-glycero-3-Phosphoethanolamine	-0.63277	11658	6.6088e-05	0.0019009
L-proline Supernatant	-0.63053	11642	7.1196e-05	0.0019009
Inosine Supernatant	-0.62325	11590	9.036e-05	0.0021933
L-glutamate	0.607	2806	0.00015085	0.0033564
glycine	-0.59496	11388	0.00021697	0.0044562
Pyridoxamine 5'-phosphate Supernatant	-0.58852	11342	0.00026208	0.004716
L-phenylalanine Supernatant	-0.58739	11334	0.00027073	0.004716
Catechol	0.58375	2972	0.00030064	0.004716
Sphingosine	-0.58291	11302	0.00030795	0.004716
L-valine Supernatant	-0.58179	11294	0.00031793	0.004716
L-tyrosine Supernatant	-0.57619	11254	0.00037235	0.0052325
L-leucine Supernatant	-0.56695	11188	0.00048046	0.0062497
L-tryptophan	-0.56611	11182	0.00049155	0.0062497
L-threonine Supernatant	-0.56106	11146	0.00056303	0.0068331
2-Oxoglutarate Supernatant	-0.5451	11032	0.0008542	0.0096396
L-alanine Supernatant	-0.54454	11028	0.00086648	0.0096396
Creatinine	0.54286	3264	0.00090427	0.0096576
Creatine	0.53473	3322	0.0011083	0.011267
Citrate	0.53361	3330	0.0011394	0.011267
L-histidine Supernatant	-0.52717	10904	0.0013337	0.012718
Methylenediurea	0.52381	3400	0.0014463	0.013316
Glycerol 3-phosphate	0.52157	3416	0.0015259	0.013581
glycine Supernatant	-0.51989	10852	0.0015882	0.013679
Urate	-0.51401	10810	0.001824	0.014952
D-Glucose 6-phosphate Supernatant	0.51345	3474	0.0018479	0.014952
Indolepyruvate	-0.50868	10772	0.0020633	0.016203
Adenine Supernatant	-0.507	10760	0.0021444	0.016359
L-tryptophan Supernatant	-0.50532	10748	0.0022283	0.01637
(7Z-10Z-13Z-16Z-19Z)-Docosa-7-10-13-16-19-pentaenoic acid	-0.50336	10734	0.0023298	0.01637
2-Hydroxyglutarate/Citramalate Supernatant	-0.50336	10734	0.0023298	0.01637
Guanine Supernatant	-0.50168	10722	0.00242	0.016567
Pantothenol	-0.49776	10694	0.0026424	0.017638
L-lysine Supernatant	-0.49524	10676	0.0027947	0.017789
Creatinine Supernatant	-0.4944	10670	0.0028472	0.017789
D-Ribose	0.49412	3612	0.0028649	0.017789
Hypoxanthine Supernatant	-0.49244	10656	0.0029729	0.01804
1-4-beta-D-Xylan	0.48768	3658	0.0032987	0.019572
Pyruvate Supernatant	-0.47311	10518	0.0044965	0.025969
acyl-C5-OH Supernatant	-0.47115	10504	0.0046836	0.025969
gamma-Glutamyl-Se-methylselenocysteine	0.47059	3780	0.0047383	0.025969
acyl-C8:1 (octenoyl-l-carnitine)	0.47031	3782	0.0047658	0.025969
Dehydroascorbate	0.46807	3798	0.0049913	0.026653
Ergothioneine	0.46443	3824	0.0053774	0.027557
D-Glucose 6-phosphate	0.46359	3830	0.0054701	0.027557
Nicotinamide Supernatant	-0.46359	10450	0.0054701	0.027557
D-glucono-1,5-lactone	0.46078	3850	0.0057891	0.028624
gamma-L-Glutamyl-L-cysteine	0.4535	3902	0.006695	0.032276
Pyridoxamine 5'-phosphate	-0.45294	10374	0.0067695	0.032276
Protein 5-hydroxylysine	0.45126	3918	0.0069973	0.032747
D-Glucose	0.45042	3924	0.0071137	0.032747
Hexadecenoic acid	-0.44874	10344	0.0073514	0.033268
Tetradecenoic acid	-0.44762	10336	0.0075136	0.033436
2-Oxo-7-methylthioheptanoic acid Supernatant	-0.44594	10324	0.0077628	0.033978
acyl-C14:1 (Tetradecenoyl Carnitine)	-0.44314	10304	0.0081939	0.034368
Guanine	-0.44286	10302	0.0082381	0.034368
N-Methylethanolamine phosphate	-0.44286	10302	0.0082381	0.034368
Cys-Gly	0.43922	4004	0.0088319	0.036279
Ornithine Supernatant	-0.43725	10262	0.0091666	0.037083
2-Methyleneglutarate	0.43501	4034	0.0095624	0.037944
L-methionine Supernatant	-0.43445	10242	0.0096636	0.037944
PS exposure	0.43221	4054	0.010078	0.038439
Tetradecanoic acid Supernatant	-0.43221	10226	0.010078	0.038439
Octanoic acid (caprylate)	-0.42997	10210	0.010507	0.039511
Phosphoenolpyruvate	-0.42325	10162	0.011889	0.044089
UDP	-0.41681	10116	0.013356	0.048852
Pyruvate	-0.41597	10110	0.013559	0.048921
L-glutamine	0.41317	4190	0.014252	0.050069
S-Glutathionyl-L-cysteine Supernatant	-0.41317	10090	0.014252	0.050069
acyl-C3 (propionyl-carnitine) Supernatant	-0.41204	10082	0.014538	0.050409
23Na (KED)	0.40504	4248	0.016435	0.056257
Leucocyanidin	0.40196	4270	0.017333	0.058129
acyl-C4 (butanoyl-l-carnitine) Supernatant	-0.40168	10008	0.017417	0.058129
Glycerol 3-phosphate Supernatant	-0.39328	9948	0.020092	0.066229
Taurine	0.39244	4338	0.020377	0.066351
Tetradecanoic acid	-0.38992	9924	0.021255	0.068373
Creatine Supernatant	-0.38852	9914	0.021755	0.069151
Indole-3-acetaldehyde Supernatant	-0.38768	9908	0.02206	0.069296
Mannitol	0.38431	4396	0.023317	0.072058
Allantoate	0.38319	4404	0.023749	0.072058
Citrate Supernatant	0.38319	4404	0.023749	0.072058
Octadecatrienoic acid	-0.37171	9794	0.028576	0.084288
(8Z-11Z-14Z)-Icosatrienoic acid	-0.37171	9794	0.028576	0.084288
acyl-C16:1 (Hexadecenoyl-carnitine) Supernatant	0.36991	4498.8	0.028727	0.084288
UDP Supernatant	0.36975	4500	0.029476	0.085544
Glutathione	0.36891	4506	0.029869	0.085752
L-arginine	0.36359	4544	0.032459	0.091625
57Fe (KED)	0.36331	4546	0.032601	0.091625
63Cu (KED)	0.36095	4562.8	0.03315	0.092199
N-Acetylneuraminate	-0.3591	9704	0.034782	0.094614
2-Oxoglutarate	-0.35882	9702	0.034931	0.094614
L-Carnitine Supernatant	-0.35854	9700	0.035082	0.094614
5-Oxoproline	-0.35686	9688	0.035993	0.096102
cis-p-Coumarate	-0.34986	9638	0.040005	0.10457
D-Glyceraldehyde 3-phosphate/Glycerone phosphate	0.34958	4644	0.040173	0.10457
acyl-C8 (L-octanoylcarnitine Supernatant	-0.3493	9634	0.040341	0.10457
D-glucono-1,5-lactone Supernatant	-0.34622	9612	0.042231	0.10815
5-Oxoproline Supernatant	-0.34566	9608	0.042582	0.10815
L-Citrulline	0.3451	4676	0.042936	0.10815
GMP	-0.34146	9578	0.045293	0.11302
24Mg Supernatant	0.33894	4720	0.046986	0.11616
Phosphate Supernatant	0.33445	4752	0.050122	0.12278
Ornithine	0.33165	4772	0.052167	0.12662
5-Aminopentanoate	-0.32885	9488	0.054278	0.13056
Linoleate	-0.32661	9472	0.056016	0.13288
Dodecanedioic acid	-0.32633	9470	0.056236	0.13288
Glutathione disulfide	0.32493	4820	0.057348	0.13432
Hexanoic acid (caproate)	-0.31849	9414	0.062693	0.14556
acyl-C4-DC	0.31737	4874	0.063662	0.1464
Glutathione Supernatant	0.31681	4878	0.064151	0.1464
L-leucine	-0.31373	9380	0.066893	0.15136
Glycolate	0.30868	4936	0.071581	0.16061
N-Carbamyl-L-glutamate	0.307	4948	0.0732	0.16287
L-threonine	0.30392	4970	0.076242	0.16747
Anthranilate Supernatant	-0.30364	9308	0.076524	0.16747
Adenine	0.30224	4982	0.077944	0.16907
Putrescine	-0.30168	9294	0.078517	0.16907
Malate	0.30028	4996	0.079966	0.17069
Eicosapentaenoic acid	-0.29972	9280	0.080551	0.17069
L-tyrosine	0.29748	5016	0.082926	0.17423
Glucosinolate	0.29692	5020	0.083528	0.17423
CMP-N-acetylneuraminate	0.29272	5050	0.088153	0.18246
5-Hydroxyisourate Supernatant	0.29076	5064	0.090379	0.18421
L-phenylalanine	-0.29076	9216	0.090379	0.18421
Dopamine	-0.28599	9182	0.095965	0.19391
2/3-Phospho-D-glycerate	0.28543	5102	0.096639	0.19391
44Ca Supernatant	0.28487	5106	0.097317	0.19391
Pentobarbital	0.28291	5120	0.099719	0.19722
Docosahexaenoic acid	-0.28123	9148	0.10181	0.19989
Diphosphate Supernatant	0.27927	5146	0.1043	0.20327
ADP-D-ribose	0.27647	5166	0.10793	0.20883
Thymine	-0.27059	9072	0.11588	0.22258
L-Adrenaline	0.26835	5224	0.11901	0.22445
L-asparagine	0.26751	5230	0.12021	0.22445
D-Glyceraldehyde 3-phosphate/Glycerone phosphate Supernatant	-0.26751	9050	0.12021	0.22445
Triacanthine Supernatant	-0.26751	9050	0.12021	0.22445
Heptanoic acid Supernatant	0.26639	5238	0.12181	0.22586
D-Arabitol	0.26527	5246	0.12344	0.22729
Glucosinolate Supernatant	-0.26275	9016	0.12714	0.23252
Hexadecanoic acid Supernatant	0.25406	5326	0.14056	0.2553
ADP	0.24986	5356	0.14741	0.26594
D-Fructose 1-6-bisphosphate	0.2451	5390	0.15548	0.27861
4-Acetamidobutanoate	0.24286	5406	0.15938	0.2837
L-Methionine S-oxide	0.24146	5416	0.16186	0.2862
Itaconate Supernatant	-0.23978	8852	0.16487	0.28961
Pyridoxal	0.23866	5436	0.1669	0.29113
L-alanine	0.2381	5440	0.16792	0.29113
N-Acetylornithine	0.23613	5454	0.17153	0.29547
acyl-C3 (propionyl-carnitine)	0.23501	5462	0.17362	0.29715
Succinate	-0.23193	8796	0.17945	0.30518
Spermine	-0.22941	8778	0.18433	0.31149
Fumarate	0.22689	5520	0.1893	0.31788
Spermidine Supernatant	-0.21373	8666	0.21681	0.3618
(5Z-8Z-11Z-14Z-17Z)-Icosapentaenoic acid	-0.21036	8642	0.22426	0.3719
Dimethylglycine	0.20728	5660	0.23124	0.38111
N6-Methyl-L-lysine	0.20308	5690	0.24099	0.39476
Octadecanoic acid Supernatant	0.19832	5724	0.25239	0.40704
alpha-D-Ribose 1-phosphate	0.19804	5726	0.25307	0.40704
acyl-C5-OH	0.19804	5726	0.25307	0.40704
39K Supernatant	0.19692	5734	0.2558	0.40898
Decanoic acid (caprate)	-0.19328	8520	0.26484	0.4209
Riboflavin	-0.19244	8514	0.26695	0.42175
5-6-Dihydrothymine	0.18627	5810	0.2828	0.44416
Hexadecenoic acid Supernatant	0.18347	5830	0.2902	0.45312
L-aspartate	0.18207	5840	0.29395	0.4563
5-Hydroxyisourate	0.17787	5870	0.30538	0.47131
acyl-C8 (L-octanoylcarnitine	0.17367	5900	0.31709	0.48657
S-Glutathionyl-L-cysteine	-0.17087	8360	0.32505	0.49594
Hypoxanthine	0.16891	5934	0.3307	0.49727
Mannitol Supernatant	-0.16891	8346	0.3307	0.49727
L-serine	0.16863	5936	0.33151	0.49727
UDP-N-acetyl-D-glucosamine	-0.16779	8338	0.33396	0.49814
acyl-C10:1 (O-Decenoyl-L-carnitine)	0.16583	5956	0.3397	0.50233
acyl-C4-OH (Hydroxybutyrylcarnitine)	0.16555	5958	0.34053	0.50233
Hexadecanoic acid	-0.16443	8314	0.34384	0.50443
Pantetheine 4--phosphate Supernatant	-0.1619	8296	0.35137	0.5111
Nicotinate ribonucleotide	-0.16162	8294	0.35222	0.5111
Fumarate Supernatant	-0.15714	8262	0.36587	0.52804
Octadecenoic acid Supernatant	0.15518	6032	0.37194	0.53392
S-Adenosyl-L-methionine	0.15434	6038	0.37456	0.53445
Thymidine	-0.15378	8238	0.37632	0.53445
L-methionine	0.15238	6052	0.38072	0.53717
Pentanoate (valerate)	-0.15154	8222	0.38338	0.53717
ATP	0.15126	6060	0.38427	0.53717
2-Deoxy-alpha-D-glucoside Supernatant	0.1451	6104	0.40412	0.56197
5-Hydroxyindoleacetate	0.14314	6118	0.41055	0.56797
Octadecanoic acid	-0.14174	8152	0.41519	0.57142
Oxalosuccinate	0.13894	6148	0.42454	0.5813
Anthranilate	0.13249	6194	0.44651	0.60826
Malate Supernatant	-0.13025	8070	0.45429	0.61347
Octanoic acid (caprylate) Supernatant	0.12997	6212	0.45527	0.61347
acyl-C4 (butanoyl-l-carnitine)	-0.12941	8064	0.45723	0.61347
Uracil	-0.12745	8050	0.46413	0.61609
acyl-C2 (acetyl-carnitine)	0.12717	6232	0.46512	0.61609
L-proline	0.12689	6234	0.46611	0.61609
Triacanthine	0.12297	6262	0.4801	0.63146
Lactate Supernatant	-0.12185	8010	0.48413	0.63365
AMP	0.12045	6280	0.48921	0.63407
N-formyl kynurenine Supernatant	-0.12045	8000	0.48921	0.63407
acyl-C10 (O-Decanoyl-L-carnitine)	0.11849	6294	0.49635	0.64022
acyl-C12 (O-dodecanoyl-carnitine) Supernatant	0.11597	6312	0.50562	0.64904
Eicosatetraenoic acid	-0.11457	7958	0.5108	0.65256
L-histidine	-0.11036	7928	0.52652	0.66943
Pantetheine 4--phosphate	0.10728	6374	0.53819	0.68103
L-valine	-0.1042	7884	0.54999	0.69078
D-Glucosamine Supernatant	0.10392	6398	0.55107	0.69078
beta-Butoxyethyl nicotinate	0.1	6426	0.56627	0.70133
Octadecenoic acid	-0.1	7854	0.56627	0.70133
Urate Supernatant	0.09972	6428	0.56737	0.70133
S-Adenosyl-L-homocysteine	0.094678	6464	0.58722	0.72252
Xanthine	0.092997	6476	0.5939	0.72543
6-Phospho-D-gluconate	-0.092717	7802	0.59502	0.72543
N-Glycoloyl-neuraminate Supernatant	0.091877	6484	0.59837	0.72563
Itaconate	0.091317	6488	0.60062	0.72563
IMP Supernatant	0.090196	6496	0.60511	0.72777
Cytosine	0.088796	6506	0.61076	0.72935
acyl-C6 (hexanoyl-l-carnitine)	-0.088515	7772	0.61189	0.72935
3-methyldioxyindole	0.080112	6568	0.64622	0.76685
Maltose	0.077031	6590	0.659	0.77856
D-Rhamnose	0.07507	6604	0.66719	0.78406
6-Pyruvoyltetrahydropterin	0.07451	6608	0.66953	0.78406
23Na Supernatant	0.070588	6636	0.68603	0.79987
alpha-D-Ribose 1-phosphate Supernatant	0.065546	6672	0.70746	0.82127
cis-p-Coumarate Supernatant	-0.063585	7594	0.71586	0.82742
IMP	0.062465	6694	0.72067	0.82939
L-lysine	0.061625	6700	0.72429	0.82998
Inosine	0.052381	6766	0.76445	0.87226
1-4-beta-D-Xylan Supernatant	0.048183	6796	0.78342	0.88855
Ergothioneine Supernatant	0.047619	6800	0.78539	0.88855
Spermidine	-0.043417	7450	0.80399	0.90576
Ferric gluconate	0.040336	6852	0.8177	0.91459
Nicotinamide	-0.038936	7418	0.82395	0.91459
2-Deoxy-alpha-D-glucoside	0.038655	6864	0.8252	0.91459
5-10-Methenyltetrahydrofolate	-0.038375	7414	0.82645	0.91459
D-Ribose Supernatant	0.037815	6870	0.82895	0.91459
acyl-C6-DC	0.031092	6918	0.85913	0.94399
Spermine Supernatant	0.030252	6924	0.86292	0.94426
Cytosolic Ca2+ (raw)	0.028011	6940	0.87303	0.95143
2-Hydroxyglutarate/Citramalate	-0.026613	7330	0.87938	0.95445
8-Methoxykynurenate	-0.023529	7308	0.89332	0.96313
3-Oxalomalate	0.023249	6974	0.89459	0.96313
208Pb (KED)	0.019888	6998	0.90986	0.97056
Succinate Supernatant	0.019328	7002	0.9124	0.97056
acyl-C10:1 (O-Decenoyl-L-carnitine) Supernatant	-0.019328	7278	0.9124	0.97056
acyl-C5:1 (Tiglylcarnitine)	-0.017647	7266	0.92005	0.97231
Sedoheptulose 1-phosphate	-0.017367	7264	0.92132	0.97231
Hexanoic acid (caproate) Supernatant	0.015966	7026	0.9277	0.9746
Decanoic acid (caprate) Supernatant	0.015126	7032	0.93153	0.9746
Carnosine	0.013165	7046	0.94047	0.9746
trans-4-Hydroxy-L-proline	0.013165	7046	0.94047	0.9746
2-Methyleneglutarate Supernatant	0.012885	7048	0.94175	0.9746
Nonanoic acid (pelargonate) Supernatant	-0.012045	7226	0.94559	0.97479
D-Glucose Supernatant	0.010644	7064	0.95198	0.97761
L-cystine	0.0095238	7072	0.9571	0.9791
Lactate	-0.0086835	7202	0.96094	0.97927
L-Carnitine	0.0064426	7094	0.97118	0.98496
Phosphocreatine	0.0056022	7100	0.97502	0.98496
Ascorbate	0.005042	7104	0.97758	0.98496
57Fe Supernatant	-0.0033613	7164	0.98527	0.98655
Diphosphate	-0.0030812	7162	0.98655	0.98655

## Sheet: Correlates extracellular Ca
	correlation	t-stat	p-value	FDR
44Ca Supernatant	1	0	0	0
Urate	-0.75014	12496	9.7861e-07	0.00013064
2-Oxoglutarate	-0.72717	12332	2.0481e-06	0.0001673
2-Deoxy-alpha-D-glucoside	0.72157	1988	2.5064e-06	0.0001673
Xanthine	0.65518	2462	3.0499e-05	0.0016287
Lactate	0.64846	2510	3.8675e-05	0.001721
D-Ribose	0.64006	2570	5.1699e-05	0.0019719
Cytosolic Ca2+ (raw)	-0.62661	11614	8.1001e-05	0.0027034
Cys-Gly	0.61457	2752	0.00011922	0.0035369
L-methionine Supernatant	-0.60896	11488	0.000142	0.0036932
8-Methoxykynurenate	-0.60672	11472	0.00015215	0.0036932
Pantothenol	-0.57451	11242	0.00039022	0.0086824
(7Z-10Z-13Z-16Z-19Z)-Docosa-7-10-13-16-19-pentaenoic acid	-0.57003	11210	0.00044167	0.0089558
Nicotinamide Supernatant	-0.56779	11194	0.00046959	0.0089558
GMP	-0.56331	11162	0.00053019	0.0094375
L-Adrenaline	0.54314	3262	0.00089787	0.013702
Hexadecenoic acid	-0.54314	11018	0.00089787	0.013702
Adenine	0.54202	3270	0.0009237	0.013702
Methylenediurea	0.53361	3330	0.0011394	0.015419
glycine	-0.53109	10932	0.0012122	0.015419
Dodecanedioic acid	-0.52941	10920	0.001263	0.015419
Succinate	-0.52857	10914	0.0012892	0.015419
beta-Butoxyethyl nicotinate Supernatant	-0.52577	10894	0.0013797	0.015419
Octadecatrienoic acid	-0.52493	10888	0.0014079	0.015419
D-Glucose	0.52381	3400	0.0014463	0.015419
Mannitol Supernatant	-0.52017	10854	0.0015776	0.015419
L-methionine	-0.51933	10848	0.0016094	0.015419
Catechol	0.51681	3450	0.0017081	0.015419
57Fe Supernatant	0.51569	3458	0.0017536	0.015419
Glucosinolate	-0.51513	10818	0.0017768	0.015419
Riboflavin	-0.51401	10810	0.001824	0.015419
Putrescine	-0.51345	10806	0.0018479	0.015419
AMP	0.51064	3494	0.0019721	0.015956
Sphingosine	-0.50812	10768	0.00209	0.01615
2-Oxoglutarate Supernatant	-0.50756	10764	0.002117	0.01615
gamma-L-Glutamyl-L-cysteine	0.48964	3644	0.003161	0.023374
Leucocyanidin	0.48852	3652	0.0032391	0.023374
24Mg Supernatant	0.47843	3724	0.0040211	0.027529
L-Carnitine Supernatant	-0.47843	10556	0.0040211	0.027529
acyl-C16:1 (Hexadecenoyl-carnitine) Supernatant	0.46614	3811.8	0.0047676	0.03158
Creatinine	0.46947	3788	0.0048493	0.03158
L-threonine	0.46751	3802	0.0050491	0.032098
Glutathione disulfide	0.46359	3830	0.0054701	0.033965
L-Methionine S-oxide	-0.45602	10396	0.0063685	0.038645
Phosphocreatine	-0.45406	10382	0.0066212	0.039286
alpha-D-Ribose 1-phosphate	-0.4409	10288	0.0085534	0.048866
acyl-C6-DC	-0.44034	10284	0.0086454	0.048866
2-Deoxy-alpha-D-glucoside Supernatant	0.4395	4002	0.008785	0.048866
Pyridoxamine 5'-phosphate Supernatant	-0.43361	10236	0.0098171	0.053493
5-Aminopentanoate	0.42493	4106	0.01153	0.061569
Oxalosuccinate	0.42297	4120	0.01195	0.062561
D-Glucose 6-phosphate	0.41401	4184	0.014041	0.072095
PS exposure	-0.41261	10086	0.014394	0.072514
D-Rhamnose	-0.41092	10074	0.014828	0.073316
Adenine Supernatant	-0.40924	10062	0.015273	0.074142
Creatine	0.40784	4228	0.015652	0.074627
Anthranilate	0.4056	4244	0.016275	0.076238
Tetradecenoic acid	-0.40448	10028	0.016595	0.076394
39K Supernatant	0.4028	4264	0.017084	0.077313
Creatine Supernatant	-0.4014	10006	0.017501	0.07788
L-tyrosine	0.39916	4290	0.018186	0.079601
Glutathione	0.39636	4310	0.019074	0.081994
Triacanthine Supernatant	-0.39552	9964	0.019347	0.081994
Spermine	0.38992	4356	0.021255	0.087715
L-proline	0.38964	4358	0.021354	0.087715
L-cystine	-0.38852	9914	0.021755	0.08801
Ornithine	0.38627	4382	0.022577	0.089971
Creatinine Supernatant	-0.38319	9876	0.023749	0.093251
CMP-N-acetylneuraminate	0.38039	4424	0.024859	0.094818
Glutathione Supernatant	0.38039	4424	0.024859	0.094818
acyl-C10:1 (O-Decenoyl-L-carnitine) Supernatant	-0.37479	9816	0.027207	0.10231
Sedoheptulose 1-phosphate	-0.36779	9766	0.030399	0.11217
5-Oxoproline	0.36723	4518	0.030668	0.11217
Hypoxanthine Supernatant	-0.36387	9738	0.032318	0.11456
23Na Supernatant	0.36246	4552	0.033027	0.11456
N-Acetylmethionine	0.36246	4552	0.033027	0.11456
Ergothioneine	0.36134	4560	0.033604	0.11456
L-proline Supernatant	-0.36078	9716	0.033895	0.11456
acyl-C3 (propionyl-carnitine) Supernatant	-0.36078	9716	0.033895	0.11456
IMP Supernatant	-0.35826	9698	0.035232	0.11759
S-Adenosyl-L-methionine	-0.35714	9690	0.03584	0.11814
L-leucine	0.35406	4612	0.037556	0.12229
trans-4-Hydroxy-L-proline	-0.35322	9662	0.038036	0.12236
Mannitol	0.3521	4626	0.038683	0.12296
acyl-C14:1 (Tetradecenoyl Carnitine)	-0.34622	9612	0.042231	0.13027
acyl-C8:1 (octenoyl-l-carnitine)	0.34538	4674	0.042759	0.13027
Guanine Supernatant	-0.34538	9606	0.042759	0.13027
S-Glutathionyl-L-cysteine Supernatant	-0.3451	9604	0.042936	0.13027
L-valine Supernatant	-0.3409	9574	0.045665	0.137
acyl-C3 (propionyl-carnitine)	0.33613	4740	0.048927	0.14326
L-phenylalanine	0.33529	4746	0.049522	0.14326
Pyruvate Supernatant	-0.33473	9530	0.049922	0.14326
Thymidine	-0.33445	9528	0.050122	0.14326
Linoleate	-0.33277	9516	0.051341	0.14326
L-alanine	0.33249	4766	0.051546	0.14326
Uracil	-0.33221	9512	0.051753	0.14326
Guanine	-0.33109	9504	0.052584	0.14326
Decanoic acid (caprate)	-0.33109	9504	0.052584	0.14326
Taurine	0.32801	4798	0.054924	0.14813
3-methyldioxyindole	-0.32689	9474	0.055796	0.14898
208Pb (KED)	0.32549	4816	0.056901	0.15042
Octanoic acid (caprylate)	-0.32185	9438	0.059857	0.15668
D-glucono-1,5-lactone Supernatant	-0.31933	9420	0.061974	0.15972
4-Acetamidobutanoate	0.31905	4862	0.062213	0.15972
Glycerol 3-phosphate	0.31625	4882	0.064643	0.16438
5-Oxoproline Supernatant	-0.31485	9388	0.065885	0.16596
acyl-C5-OH	0.30812	4940	0.072117	0.17996
Pentanoate (valerate)	-0.30364	9308	0.076524	0.18918
glycine Supernatant	-0.2972	9262	0.083226	0.20387
Dimethylglycine	0.28824	5082	0.093304	0.22523
Protein 5-hydroxylysine	0.28796	5084	0.093633	0.22523
Octanoic acid (caprylate) Supernatant	0.28711	5090	0.094627	0.22558
44Ca (KED)	0.28487	5106	0.097317	0.22753
Lactate Supernatant	0.28459	5108	0.097658	0.22753
acyl-C5-OH Supernatant	-0.28431	9170	0.097999	0.22753
D-Glucosamine Supernatant	0.28347	5116	0.099028	0.22794
gamma-Glutamyl-Se-methylselenocysteine	-0.28179	9152	0.10111	0.23074
Ergothioneine Supernatant	-0.27199	9082	0.11395	0.25652
L-arginine	-0.27171	9080	0.11433	0.25652
24Mg (KED)	0.26907	5218.9	0.11805	0.26267
D-Arabitol	0.26275	5264	0.12714	0.28009
3-Oxalomalate	-0.26218	9012	0.12798	0.28009
5-Hydroxyisourate Supernatant	0.25938	5288	0.13222	0.28701
Glycolate	0.25854	5294	0.13351	0.28703
Anthranilate Supernatant	-0.25798	8982	0.13438	0.28703
S-Glutathionyl-L-cysteine	0.25658	5308	0.13656	0.28895
Glucosinolate Supernatant	-0.25602	8968	0.13744	0.28895
acyl-C4 (butanoyl-l-carnitine)	-0.25406	8954	0.14056	0.29016
acyl-C4-OH (Hydroxybutyrylcarnitine)	0.25378	5328	0.14101	0.29016
L-leucine Supernatant	-0.2535	8950	0.14146	0.29016
5-Hydroxyisourate	-0.25294	8946	0.14236	0.29016
Tetradecanoic acid	-0.25154	8936	0.14464	0.29257
6-Pyruvoyltetrahydropterin	-0.25042	8928	0.14649	0.29408
Urate Supernatant	-0.24958	8922	0.14788	0.29466
acyl-C4-DC	0.24762	5372	0.15117	0.29898
Hexanoic acid (caproate) Supernatant	-0.24622	8898	0.15355	0.30146
Carnosine	-0.24482	8888	0.15596	0.30396
L-tyrosine Supernatant	-0.24342	8878	0.1584	0.30427
Tetradecanoic acid Supernatant	-0.24342	8878	0.1584	0.30427
L-glutamine	-0.24258	8872	0.15988	0.30491
Thymine	-0.23613	8826	0.17153	0.32448
L-tryptophan Supernatant	-0.23557	8822	0.17257	0.32448
Pyridoxal	-0.23193	8796	0.17945	0.33506
L-serine	-0.22997	8782	0.18324	0.33809
Citrate	0.22969	5500	0.18378	0.33809
Ornithine Supernatant	-0.22913	8776	0.18487	0.33809
L-histidine	-0.22381	8738	0.1955	0.3551
Spermine Supernatant	-0.22101	8718	0.20127	0.36242
5-Hydroxyindoleacetate	0.22017	5568	0.20302	0.36242
Phosphoenolpyruvate	-0.21989	8710	0.2036	0.36242
ADP	0.21681	5592	0.21013	0.37156
L-phenylalanine Supernatant	-0.21597	8682	0.21194	0.37197
D-glucono-1,5-lactone	0.21541	5602	0.21315	0.37197
Cytosine	0.2112	5632	0.22238	0.38459
L-tryptophan	-0.2098	8638	0.22552	0.38459
acyl-C10:1 (O-Decenoyl-L-carnitine)	-0.2098	8638	0.22552	0.38459
beta-Butoxyethyl nicotinate	-0.20952	8636	0.22615	0.38459
L-alanine Supernatant	-0.20868	8630	0.22805	0.38537
acyl-C2 (acetyl-carnitine)	0.20112	5704	0.24564	0.40814
Itaconate	0.20084	5706	0.24631	0.40814
Indolepyruvate	-0.20056	8572	0.24698	0.40814
L-lysine	0.19972	5714	0.249	0.40814
L-aspartate	0.19944	5716	0.24967	0.40814
2-Hydroxyglutarate/Citramalate	0.19889	5719.9	0.25203	0.40814
N-Methylethanolamine phosphate	0.19804	5726	0.25307	0.40814
acyl-C8 (L-octanoylcarnitine	0.19776	5728	0.25375	0.40814
2-Hydroxyglutarate/Citramalate Supernatant	-0.19608	8540	0.25787	0.41228
Hypoxanthine	0.19468	5750	0.26134	0.41509
N-Carbamyl-L-glutamate	0.19412	5754	0.26273	0.41509
Triacanthine	0.19076	5778	0.27121	0.42597
D-Fructose 1-6-bisphosphate	0.18852	5794	0.27697	0.43082
L-Citrulline	-0.18824	8484	0.27769	0.43082
Diphosphate Supernatant	-0.18768	8480	0.27914	0.43082
5-10-Methenyltetrahydrofolate	-0.18459	8458	0.28722	0.43935
UDP	-0.18431	8456	0.28797	0.43935
N-Acetylneuraminate	-0.17983	8424	0.30001	0.45371
Malate Supernatant	0.17955	5858	0.30077	0.45371
2-Oxo-7-methylthioheptanoic acid Supernatant	-0.17843	8414	0.30384	0.45576
Fumarate Supernatant	0.17703	5876	0.3077	0.45897
Citrate Supernatant	-0.17283	8374	0.31947	0.47387
1-4-beta-D-Xylan	-0.16667	8330	0.33723	0.49746
Inosine Supernatant	-0.16499	8318	0.34218	0.50199
cis-p-Coumarate	-0.16415	8312	0.34467	0.50288
acyl-C10 (O-Decanoyl-L-carnitine)	-0.1605	8286	0.3556	0.51601
Pyridoxamine 5'-phosphate	-0.15854	8272	0.36157	0.52183
Octadecanoic acid Supernatant	0.15546	6030	0.37107	0.53231
Hexadecanoic acid Supernatant	0.1549	6034	0.37282	0.53231
Pyruvate	0.15266	6050	0.37984	0.53945
D-Ribose 5-diphosphate	-0.14902	8204	0.39142	0.55295
Spermidine Supernatant	-0.14034	8142	0.41985	0.58632
Octadecanoic acid	0.13978	6142	0.42172	0.58632
Eicosatetraenoic acid	0.13922	6146	0.4236	0.58632
Dopamine	-0.13866	8130	0.42549	0.58632
63Cu (KED)	0.13895	6147.9	0.42601	0.58632
6-Phospho-D-gluconate	-0.13697	8118	0.43116	0.59036
2-Methyleneglutarate Supernatant	0.13473	6178	0.4388	0.59775
Phosphate Supernatant	-0.13333	8092	0.44361	0.60124
Malate	0.13081	6206	0.45234	0.60998
sn-glycero-3-Phosphoethanolamine	-0.12997	8068	0.45527	0.61084
L-glutamate	-0.12885	8060	0.4592	0.61303
UDP Supernatant	0.12353	6258	0.47809	0.63013
1-4-beta-D-Xylan Supernatant	0.12382	6255.9	0.47854	0.63013
Ferric gluconate	0.12325	6260	0.47909	0.63013
Nicotinamide	0.12157	6272	0.48515	0.63497
2-Methyleneglutarate	-0.12073	8002	0.48819	0.63584
acyl-C4 (butanoyl-l-carnitine) Supernatant	-0.11821	7984	0.49738	0.64374
Pantetheine 4--phosphate	0.11709	6304	0.50149	0.64374
Indole-3-acetaldehyde Supernatant	-0.11709	7976	0.50149	0.64374
N-Acetylornithine	-0.11429	7956	0.51184	0.65388
Docosahexaenoic acid	-0.11148	7936	0.5223	0.66407
D-Glucose Supernatant	0.11064	6350	0.52546	0.66492
Hexadecenoic acid Supernatant	-0.10616	7898	0.54247	0.6832
Pentobarbital	-0.10392	7882	0.55107	0.68603
cis-p-Coumarate Supernatant	0.10364	6400	0.55215	0.68603
Heptanoic acid Supernatant	-0.10252	7872	0.55648	0.68603
acyl-C5:1 (Tiglylcarnitine)	0.10224	6410	0.55756	0.68603
23Na (KED)	-0.10224	7870	0.55756	0.68603
L-histidine Supernatant	-0.10056	7858	0.56409	0.69088
acyl-C8 (L-octanoylcarnitine Supernatant	-0.098319	7842	0.57285	0.69523
Spermidine	0.098319	6438	0.57285	0.69523
Pantetheine 4--phosphate Supernatant	-0.093838	7810	0.59055	0.71294
2/3-Phospho-D-glycerate	-0.093277	7806	0.59278	0.71294
Maltose	0.086275	6524	0.62097	0.74289
57Fe (KED)	0.085714	6528	0.62325	0.74289
acyl-C6 (hexanoyl-l-carnitine)	-0.083193	7734	0.63354	0.75181
(5Z-8Z-11Z-14Z-17Z)-Icosapentaenoic acid	0.082073	6554	0.63814	0.75391
ATP	0.080672	6564	0.64391	0.75737
D-Ribose Supernatant	0.078992	6576	0.65086	0.76219
Itaconate Supernatant	-0.07451	7672	0.66953	0.77996
Succinate Supernatant	0.07395	6612	0.67188	0.77996
Glycerol 3-phosphate Supernatant	-0.072269	7656	0.67894	0.78475
Ascorbate	0.066667	6664	0.70268	0.80659
acyl-C12 (O-dodecanoyl-carnitine) Supernatant	0.066387	6666	0.70388	0.80659
Dehydroascorbate	-0.064986	7604	0.70986	0.80997
3',5'-Cyclic AMP	0.060504	6708	0.72912	0.82626
5-6-Dihydrothymine	0.060224	6710	0.73033	0.82626
alpha-D-Glucosamine 1-phosphate	0.058543	6722	0.7376	0.83097
Hexadecanoic acid	0.057143	6732	0.74368	0.83429
Octadecenoic acid	0.055182	6746	0.75221	0.84033
IMP	-0.054342	7528	0.75588	0.84091
L-threonine Supernatant	-0.052941	7518	0.762	0.8442
L-lysine Supernatant	-0.04902	7490	0.77921	0.85971
Nicotinate ribonucleotide	0.047899	6798	0.78415	0.8616
N-formyl kynurenine Supernatant	0.043978	6826	0.8015	0.87705
39K (KED)	0.043137	6832	0.80523	0.87754
Allantoate	-0.040896	7432	0.8152	0.88256
UDP-N-acetyl-D-glucosamine	0.040616	6850	0.81645	0.88256
Hexanoic acid (caproate)	0.036134	6882	0.83648	0.90056
D-Glyceraldehyde 3-phosphate/Glycerone phosphate	0.034174	6896	0.84527	0.90493
(8Z-11Z-14Z)-Icosatrienoic acid	-0.033613	7380	0.84779	0.90493
L-asparagine	0.032773	6906	0.85157	0.90493
Eicosapentaenoic acid	-0.032213	7370	0.85409	0.90493
N6-Methyl-L-lysine	-0.026611	7330	0.87937	0.92803
ADP-D-ribose	0.021569	6986	0.90222	0.94601
D-Glucose 6-phosphate Supernatant	-0.021289	7292	0.90349	0.94601
L-valine	0.020448	6994	0.90731	0.94629
D-Glyceraldehyde 3-phosphate/Glycerone phosphate Supernatant	-0.018207	7270	0.9175	0.95082
N-Glycoloyl-neuraminate Supernatant	-0.017927	7268	0.91877	0.95082
Inosine	-0.016246	7256	0.92643	0.95504
L-Carnitine	0.010644	7064	0.95198	0.97425
S-Adenosyl-L-homocysteine	-0.0098039	7210	0.95582	0.97425
alpha-D-Ribose 1-phosphate Supernatant	-0.0095238	7208	0.9571	0.97425
Fumarate	-0.0089636	7204	0.95966	0.97425
Octadecenoic acid Supernatant	0.0067227	7092	0.9699	0.97722
Decanoic acid (caprate) Supernatant	-0.0067227	7188	0.9699	0.97722
Nonanoic acid (pelargonate) Supernatant	0.0019608	7126	0.99167	0.9954
Diphosphate	-0.00084034	7146	0.9968	0.9968

## Sheet: Correlates intracellular Iron
	correlation	t-stat	p-value	FDR
57Fe (KED)	1	Inf	0	0
63Cu (KED)	0.85563	10.19	2.0166e-12	2.6921e-10
Nicotinamide	0.81072	8.5365	2.2865e-10	2.035e-08
L-alanine	0.79093	7.9679	1.2554e-09	8.3795e-08
D-glucono-1,5-lactone	0.77833	7.6417	3.3883e-09	1.8093e-07
L-proline	0.75337	7.0621	2.0269e-08	8.2829e-07
Glycolate	0.75176	7.0274	2.258e-08	8.2829e-07
Dimethylglycine	0.75034	6.9971	2.4818e-08	8.2829e-07
Ornithine	0.7478	6.9433	2.9349e-08	8.7069e-07
Creatinine	0.74001	6.7823	4.8531e-08	1.2958e-06
L-threonine	0.72274	6.4464	1.3928e-07	3.3807e-06
5-Hydroxyisourate	0.71959	6.3881	1.6731e-07	3.7227e-06
Lactate Supernatant	-0.71215	-6.2533	2.559e-07	5.2558e-06
L-lysine	0.70443	6.118	3.9219e-07	7.4797e-06
Creatine	0.70311	6.0952	4.2139e-07	7.5008e-06
Urate	0.69346	5.933	7.034e-07	1.1738e-05
Adenine	0.69139	5.8991	7.829e-07	1.2296e-05
Taurine	0.68938	5.8663	8.684e-07	1.2881e-05
2-Deoxy-alpha-D-glucoside Supernatant	-0.67668	-5.6655	1.638e-06	2.3018e-05
Methylenediurea	0.67119	5.5815	2.1347e-06	2.8499e-05
Fumarate Supernatant	-0.66302	-5.4598	3.1346e-06	3.9854e-05
Citrate	0.66043	5.4218	3.5332e-06	4.2333e-05
D-Glucose	0.65974	5.4117	3.6467e-06	4.2333e-05
5-6-Dihydrothymine	0.657	5.3722	4.1301e-06	4.5947e-05
5-Aminopentanoate	0.65521	5.3466	4.4773e-06	4.7818e-05
Malate Supernatant	-0.65176	-5.2974	5.2263e-06	5.367e-05
glycine Supernatant	-0.64855	-5.2523	6.0215e-06	5.9546e-05
acyl-C8 (L-octanoylcarnitine Supernatant	-0.64287	-5.1736	7.7095e-06	7.3516e-05
Pantetheine 4--phosphate Supernatant	-0.63672	-5.0902	1.0012e-05	9.218e-05
Triacanthine	0.63543	5.0729	1.0571e-05	9.3511e-05
L-tyrosine Supernatant	-0.63479	-5.0643	1.0857e-05	9.3511e-05
cis-p-Coumarate Supernatant	-0.63273	-5.0368	1.1834e-05	9.8736e-05
Dehydroascorbate	0.63109	5.0152	1.2661e-05	0.00010127
beta-Butoxyethyl nicotinate Supernatant	-0.63065	-5.0093	1.2896e-05	0.00010127
Ornithine Supernatant	-0.62602	-4.9487	1.5582e-05	0.00011887
acyl-C10:1 (O-Decenoyl-L-carnitine) Supernatant	-0.62205	-4.8974	1.8284e-05	0.00013561
L-glutamine	0.6175	4.8394	2.1896e-05	0.00015801
N-Carbamyl-L-glutamate	0.61233	4.7744	2.6792e-05	0.00018825
Nonanoic acid (pelargonate) Supernatant	-0.60937	-4.7376	3.0028e-05	0.00019977
L-leucine	0.60921	4.7357	3.0211e-05	0.00019977
acyl-C2 (acetyl-carnitine)	0.60881	4.7307	3.0676e-05	0.00019977
Itaconate Supernatant	-0.60012	-4.6248	4.2545e-05	0.00027047
Malate	0.59881	4.6091	4.4661e-05	0.00027731
N-Glycoloyl-neuraminate Supernatant	-0.59817	-4.6013	4.5736e-05	0.00027753
Octadecanoic acid Supernatant	-0.59478	-4.5609	5.1795e-05	0.00030731
L-leucine Supernatant	-0.58216	-4.4138	8.1263e-05	0.00047168
L-tryptophan Supernatant	-0.57967	-4.3853	8.8633e-05	0.00050351
UDP	-0.57515	-4.334	0.00010357	0.00057567
Inosine Supernatant	-0.57457	-4.3275	0.00010565	0.00057567
acyl-C12 (O-dodecanoyl-carnitine) Supernatant	-0.5721	-4.2998	0.00011489	0.00061352
Glycerol 3-phosphate Supernatant	-0.569	-4.2654	0.00012751	0.00066753
Pyridoxamine 5'-phosphate Supernatant	-0.56665	-4.2393	0.00013795	0.00070833
Succinate Supernatant	-0.5641	-4.2114	0.00015008	0.00074249
L-proline Supernatant	-0.56408	-4.2112	0.00015017	0.00074249
D-Ribose Supernatant	-0.56224	-4.191	0.00015957	0.00077466
acyl-C8:1 (octenoyl-l-carnitine)	0.56164	4.1845	0.0001627	0.00077575
1-4-beta-D-Xylan Supernatant	-0.55336	-4.0953	0.0002126	0.00099586
D-Glucose Supernatant	-0.54817	-4.0403	0.00025055	0.0011534
L-phenylalanine Supernatant	-0.54274	-3.9834	0.00029663	0.0013363
L-valine	0.54234	3.9793	0.0003003	0.0013363
Decanoic acid (caprate) Supernatant	-0.54155	-3.9711	0.00030769	0.0013445
Fumarate	0.5409	3.9643	0.0003139	0.0013445
D-Ribose	0.54055	3.9607	0.00031725	0.0013445
2-Methyleneglutarate Supernatant	-0.5368	-3.922	0.00035566	0.0014838
D-Glucose 6-phosphate	0.53532	3.9069	0.00037191	0.0015277
trans-4-Hydroxy-L-proline	0.53339	3.8872	0.00039409	0.0015943
Lactate	0.53233	3.8764	0.00040677	0.001621
Hexanoic acid (caproate) Supernatant	-0.53066	-3.8594	0.00042756	0.0016788
Nicotinamide Supernatant	-0.52797	-3.8323	0.00046288	0.0017699
2-Hydroxyglutarate/Citramalate Supernatant	-0.52789	-3.8315	0.00046403	0.0017699
alpha-D-Glucosamine 1-phosphate	0.51672	3.7205	0.00064097	0.0024104
N-formyl kynurenine Supernatant	-0.51444	-3.6981	0.00068386	0.002536
L-tyrosine	0.50861	3.6414	0.00080507	0.0029285
L-lysine Supernatant	-0.50832	-3.6386	0.00081165	0.0029285
Anthranilate	0.50574	3.6138	0.00087149	0.0030695
L-phenylalanine	0.50565	3.6129	0.00087373	0.0030695
N-Acetylneuraminate	0.50335	3.591	0.00093036	0.0032048
Creatinine Supernatant	-0.50306	-3.5881	0.00093795	0.0032048
Phosphoenolpyruvate	-0.50266	-3.5843	0.00094822	0.0032048
Pyridoxal	-0.50176	-3.5757	0.00097177	0.0032433
Glucosinolate Supernatant	-0.50107	-3.5692	0.0009901	0.0032637
PS exposure	-0.49947	-3.554	0.0010339	0.0033335
acyl-C14:1 (Tetradecenoyl Carnitine)	-0.49937	-3.553	0.0010366	0.0033335
(7Z-10Z-13Z-16Z-19Z)-Docosa-7-10-13-16-19-pentaenoic acid	-0.49894	-3.549	0.0010487	0.0033335
alpha-D-Ribose 1-phosphate Supernatant	-0.49843	-3.5441	0.0010633	0.0033399
Carnosine	-0.49308	-3.4938	0.0012265	0.0038078
Sphingosine	-0.49251	-3.4885	0.0012449	0.0038205
Pentanoate (valerate)	-0.49015	-3.4664	0.0013249	0.0040199
23Na (KED)	-0.48928	-3.4584	0.0013554	0.0040661
ADP-D-ribose	-0.48459	-3.415	0.0015309	0.0045297
Glutathione Supernatant	-0.48427	-3.412	0.0015438	0.0045297
Nicotinate ribonucleotide	-0.48377	-3.4074	0.0015638	0.0045383
24Mg (KED)	0.48311	3.4014	0.0015904	0.004566
L-alanine Supernatant	-0.47954	-3.3687	0.0017423	0.0049488
L-threonine Supernatant	-0.4783	-3.3574	0.001798	0.0050043
L-histidine Supernatant	-0.47827	-3.3571	0.0017993	0.0050043
Mannitol Supernatant	-0.47568	-3.3336	0.0019207	0.0052496
D-Glyceraldehyde 3-phosphate/Glycerone phosphate Supernatant	-0.47556	-3.3325	0.0019268	0.0052496
alpha-D-Ribose 1-phosphate	-0.47304	-3.3097	0.0020522	0.0055348
6-Pyruvoyltetrahydropterin	-0.47252	-3.3051	0.0020786	0.0055499
Tetradecanoic acid	-0.46906	-3.274	0.0022648	0.005987
Putrescine	-0.46715	-3.257	0.0023734	0.0062127
Spermidine	0.46458	3.2341	0.0025269	0.0065504
Thymidine	-0.46176	-3.2091	0.0027057	0.0069464
acyl-C3 (propionyl-carnitine)	0.45998	3.1934	0.0028239	0.0071808
acyl-C5-OH	0.4584	3.1795	0.0029328	0.0073872
L-serine	-0.45769	-3.1732	0.0029829	0.0074433
L-histidine	0.45681	3.1656	0.0030456	0.0075295
Decanoic acid (caprate)	-0.45603	-3.1587	0.0031026	0.0076
D-Glucose 6-phosphate Supernatant	-0.45427	-3.1434	0.0032343	0.0077973
2-Oxoglutarate Supernatant	-0.45418	-3.1425	0.0032416	0.0077973
Glutathione disulfide	0.45312	3.1333	0.0033234	0.0079228
Phosphocreatine	-0.45269	-3.1296	0.0033568	0.0079315
Sedoheptulose 1-phosphate	-0.45216	-3.125	0.0033986	0.0079598
L-valine Supernatant	-0.45159	-3.1201	0.0034445	0.0079972
L-Citrulline	-0.45042	-3.1099	0.00354	0.008148
glycine	-0.44994	-3.1058	0.0035793	0.0081683
Hexadecanoic acid Supernatant	-0.44875	-3.0955	0.0036796	0.008326
2-Oxo-7-methylthioheptanoic acid Supernatant	-0.44826	-3.0913	0.0037217	0.0083504
Cytosolic Ca2+ (raw)	-0.44757	-3.0853	0.003782	0.0084148
acyl-C16:1 (Hexadecenoyl-carnitine) Supernatant	-0.44471	-3.0607	0.0040388	0.0088442
Catechol	0.44469	3.0605	0.0040412	0.0088442
Inosine	0.44022	3.0223	0.0044738	0.0097114
N6-Methyl-L-lysine	0.43894	3.0114	0.0046052	0.0099161
sn-glycero-3-Phosphoethanolamine	-0.43445	-2.9734	0.0050915	0.010876
L-methionine	-0.43403	-2.9699	0.0051391	0.01089
D-glucono-1,5-lactone Supernatant	-0.43344	-2.9649	0.0052074	0.010948
Octanoic acid (caprylate)	-0.4273	-2.9134	0.0059586	0.012429
39K Supernatant	0.42157	2.8659	0.0067427	0.013956
CMP-N-acetylneuraminate	0.41827	2.8387	0.0072336	0.014857
Indole-3-acetaldehyde Supernatant	-0.41435	-2.8065	0.0078578	0.016016
Succinate	-0.41042	-2.7745	0.008527	0.017248
Cytosine	0.40977	2.7691	0.0086434	0.017352
5-Oxoproline	0.40829	2.7572	0.0089106	0.017755
3',5'-Cyclic AMP	0.40773	2.7526	0.0090133	0.017799
D-Ribose 5-diphosphate	-0.40745	-2.7503	0.0090662	0.017799
Mannitol	0.40102	2.6986	0.010332	0.020136
L-arginine	-0.39842	-2.6778	0.010886	0.021061
Ferric gluconate	0.39728	2.6686	0.011137	0.021392
2-Methyleneglutarate	-0.39666	-2.6637	0.011276	0.021505
Cys-Gly	0.39381	2.641	0.01193	0.022591
Adenine Supernatant	-0.39227	-2.6288	0.012298	0.023124
Pyridoxamine 5'-phosphate	0.38866	2.6003	0.013196	0.024638
Anthranilate Supernatant	-0.38601	-2.5795	0.013888	0.025751
39K (KED)	0.38563	2.5764	0.013992	0.025764
Oxalosuccinate	0.38488	2.5706	0.014195	0.025959
5-Hydroxyindoleacetate	0.38177	2.5463	0.015064	0.027361
3-Oxalomalate	0.38083	2.5389	0.015337	0.02767
Spermidine Supernatant	-0.37922	-2.5264	0.015811	0.028332
Tetradecenoic acid	-0.37439	-2.4889	0.017312	0.030611
23Na Supernatant	0.37439	2.4889	0.017312	0.030611
acyl-C4-OH (Hydroxybutyrylcarnitine)	0.37359	2.4827	0.017571	0.030866
Itaconate	0.37015	2.4562	0.018723	0.032673
acyl-C10 (O-Decanoyl-L-carnitine)	0.36047	2.3823	0.022315	0.038688
Glutathione	0.35962	2.3758	0.022658	0.038788
Hexadecanoic acid	0.35961	2.3757	0.022662	0.038788
D-Rhamnose	-0.35524	-2.3426	0.024486	0.041641
Leucocyanidin	0.35424	2.3351	0.024919	0.042109
Uracil	-0.35315	-2.3269	0.025401	0.042654
24Mg Supernatant	0.35116	2.312	0.026296	0.043881
8-Methoxykynurenate	-0.34868	-2.2934	0.02745	0.045522
L-asparagine	-0.34639	-2.2762	0.028557	0.047066
acyl-C10:1 (O-Decenoyl-L-carnitine)	0.34504	2.2662	0.029221	0.047865
L-tryptophan	-0.34144	-2.2394	0.031063	0.050573
S-Adenosyl-L-methionine	-0.341	-2.2361	0.031298	0.050645
Urate Supernatant	-0.33835	-2.2164	0.032723	0.052633
UDP Supernatant	-0.33483	-2.1904	0.034698	0.055476
Heptanoic acid Supernatant	-0.33121	-2.1638	0.036829	0.058532
Octadecanoic acid	0.32083	2.0881	0.043543	0.068424
N-Methylethanolamine phosphate	0.3208	2.0879	0.043566	0.068424
IMP Supernatant	-0.31991	-2.0814	0.044183	0.068987
4-Acetamidobutanoate	0.31724	2.0621	0.046083	0.071536
Octadecatrienoic acid	-0.31584	-2.052	0.047107	0.072702
UDP-N-acetyl-D-glucosamine	0.31466	2.0435	0.047985	0.073483
5-Hydroxyisourate Supernatant	-0.31442	-2.0418	0.048163	0.073483
D-Arabitol	0.31267	2.0292	0.049491	0.075079
Diphosphate	0.30792	1.9951	0.053242	0.080314
Ergothioneine	0.30322	1.9615	0.057179	0.085769
Citrate Supernatant	-0.30212	-1.9537	0.058132	0.086711
L-methionine Supernatant	-0.29563	-1.9077	0.064011	0.09495
Glucosinolate	-0.28824	-1.8556	0.071283	0.10515
Pyruvate	-0.28696	-1.8466	0.072603	0.10651
Thymine	-0.28657	-1.8439	0.073005	0.10652
ATP	-0.28001	-1.798	0.080126	0.11627
Indolepyruvate	0.27845	1.7871	0.081895	0.11819
acyl-C8 (L-octanoylcarnitine	0.27411	1.757	0.086973	0.12485
Hexanoic acid (caproate)	-0.2633	-1.6825	0.10068	0.14375
L-Carnitine	0.25662	1.6367	0.10994	0.15614
2-Deoxy-alpha-D-glucoside	0.25157	1.6023	0.11736	0.1658
Hypoxanthine Supernatant	-0.25068	-1.5962	0.11872	0.16683
Pantetheine 4--phosphate	-0.24374	-1.5492	0.12962	0.1812
Creatine Supernatant	-0.24061	-1.5281	0.13477	0.18741
L-glutamate	0.23737	1.5063	0.14025	0.19403
Protein 5-hydroxylysine	0.23406	1.4841	0.14604	0.20099
N-Acetylmethionine	0.23016	1.4579	0.15308	0.2096
acyl-C5:1 (Tiglylcarnitine)	0.22792	1.443	0.15723	0.21418
Ascorbate	-0.22421	-1.4182	0.16427	0.22247
S-Adenosyl-L-homocysteine	-0.22385	-1.4158	0.16498	0.22247
5-10-Methenyltetrahydrofolate	0.21457	1.3542	0.18366	0.24641
Pentobarbital	-0.20132	-1.267	0.21288	0.2842
Pyruvate Supernatant	-0.19918	-1.2529	0.21789	0.28844
Tetradecanoic acid Supernatant	-0.19904	-1.252	0.21822	0.28844
Spermine	0.19546	1.2286	0.22679	0.29829
5-Oxoproline Supernatant	-0.17605	-1.1025	0.27718	0.36278
L-aspartate	0.17168	1.0742	0.28949	0.37704
Octadecenoic acid	0.16635	1.0399	0.30495	0.39345
1-4-beta-D-Xylan	-0.16632	-1.0397	0.30503	0.39345
cis-p-Coumarate	0.16352	1.0218	0.31335	0.40224
acyl-C4-DC	0.16115	1.0066	0.32051	0.40946
Phosphate Supernatant	-0.16033	-1.0013	0.32303	0.41071
S-Glutathionyl-L-cysteine	-0.15481	-0.96593	0.34019	0.43047
L-cystine	-0.15424	-0.96235	0.34196	0.43068
ADP	-0.14804	-0.92277	0.36195	0.45317
N-Acetylornithine	-0.14745	-0.91901	0.36389	0.45317
6-Phospho-D-gluconate	0.14714	0.91703	0.36491	0.45317
Riboflavin	-0.14546	-0.90633	0.37048	0.45795
IMP	-0.14114	-0.87885	0.38501	0.47372
Glycerol 3-phosphate	0.1271	0.78993	0.43447	0.53109
44Ca Supernatant	0.12679	0.78795	0.43562	0.53109
57Fe Supernatant	0.12557	0.78024	0.44009	0.5325
208Pb (KED)	0.12539	0.77908	0.44076	0.5325
2-Hydroxyglutarate/Citramalate	0.12138	0.75382	0.4556	0.54796
gamma-L-Glutamyl-L-cysteine	-0.11346	-0.70397	0.48574	0.58159
Dodecanedioic acid	-0.10564	-0.6549	0.51648	0.61305
acyl-C6-DC	0.10561	0.65469	0.51661	0.61305
D-Glyceraldehyde 3-phosphate/Glycerone phosphate	-0.10182	-0.63096	0.53184	0.62833
beta-Butoxyethyl nicotinate	-0.098747	-0.61171	0.54437	0.6403
Allantoate	0.097537	0.60414	0.54934	0.64255
Ergothioneine Supernatant	-0.09711	-0.60147	0.5511	0.64255
Octanoic acid (caprylate) Supernatant	-0.0953	-0.59016	0.55858	0.64844
2-Oxoglutarate	0.08538	0.52825	0.6004	0.69397
Hypoxanthine	-0.081817	-0.50605	0.61575	0.70864
Hexadecenoic acid	-0.079381	-0.49089	0.62633	0.71773
acyl-C6 (hexanoyl-l-carnitine)	0.071042	0.43904	0.66312	0.75388
Octadecenoic acid Supernatant	-0.07095	-0.43847	0.66353	0.75388
Guanine	-0.068473	-0.42309	0.67461	0.76323
acyl-C4 (butanoyl-l-carnitine)	-0.066955	-0.41367	0.68144	0.7677
D-Glucosamine Supernatant	-0.061473	-0.37966	0.70631	0.79237
Xanthine	0.05656	0.34922	0.72885	0.81424
3-methyldioxyindole	-0.052078	-0.32147	0.74962	0.83395
GMP	-0.049942	-0.30825	0.75958	0.84152
AMP	-0.049126	-0.3032	0.76339	0.84225
Diphosphate Supernatant	0.045751	0.28233	0.77923	0.85619
Docosahexaenoic acid	0.044286	0.27327	0.78613	0.86023
gamma-Glutamyl-Se-methylselenocysteine	0.04277	0.26389	0.79329	0.86252
acyl-C5-OH Supernatant	0.042476	0.26208	0.79468	0.86252
Maltose	-0.038941	-0.24023	0.81144	0.87715
L-Methionine S-oxide	0.037769	0.23299	0.81702	0.87961
Hexadecenoic acid Supernatant	-0.035708	-0.22026	0.82685	0.88662
Linoleate	-0.034719	-0.21415	0.83158	0.88812
44Ca (KED)	0.025749	0.15878	0.87468	0.93044
Spermine Supernatant	-0.024829	-0.1531	0.87913	0.93146
Triacanthine Supernatant	0.023921	0.1475	0.88352	0.93241
Eicosapentaenoic acid	-0.021387	-0.13187	0.89579	0.94163
(8Z-11Z-14Z)-Icosatrienoic acid	0.019451	0.11993	0.90517	0.94483
L-Carnitine Supernatant	0.018667	0.11509	0.90898	0.94483
S-Glutathionyl-L-cysteine Supernatant	0.018572	0.1145	0.90944	0.94483
acyl-C4 (butanoyl-l-carnitine) Supernatant	0.016787	0.1035	0.91811	0.95014
acyl-C3 (propionyl-carnitine) Supernatant	0.015639	0.096416	0.9237	0.95223
Eicosatetraenoic acid	0.013274	0.081834	0.93521	0.96039
Dopamine	-0.010277	-0.063355	0.94982	0.97106
2/3-Phospho-D-glycerate	0.0096499	0.059489	0.95287	0.97106
D-Fructose 1-6-bisphosphate	-0.0087046	-0.053661	0.95749	0.97154
L-Adrenaline	-0.0080627	-0.049703	0.96062	0.97154
(5Z-8Z-11Z-14Z-17Z)-Icosapentaenoic acid	-0.0047403	-0.029221	0.97684	0.98421
Pantothenol	-0.0017307	-0.010669	0.99154	0.99177
Guanine Supernatant	-0.0016834	-0.010377	0.99177	0.99177

## Sheet: Correlates extracellular Iron
	correlation	t-stat	p-value	FDR
57Fe Supernatant	1	385510000	7.1723e-260	1.915e-257
Guanine	0.60798	4.399	0.00010704	0.01429
Eicosatetraenoic acid	0.53881	3.6742	0.0008396	0.052312
Diphosphate Supernatant	0.53125	3.6021	0.0010245	0.052312
Hypoxanthine	0.52979	3.5884	0.001064	0.052312
(5Z-8Z-11Z-14Z-17Z)-Icosapentaenoic acid	0.52592	3.5521	0.0011756	0.052312
Eicosapentaenoic acid	0.5182	3.4807	0.0014288	0.054499
39K Supernatant	0.51002	3.4061	0.0017489	0.05837
Phosphate Supernatant	0.49237	3.2497	0.0026595	0.068684
(8Z-11Z-14Z)-Icosatrienoic acid	0.49179	3.2446	0.0026952	0.068684
D-glucono-1,5-lactone	0.48968	3.2263	0.0028297	0.068684
acyl-C10:1 (O-Decenoyl-L-carnitine) Supernatant	-0.45928	-2.9701	0.005514	0.12269
Octadecanoic acid	0.44334	2.8413	0.0076441	0.13137
acyl-C6-DC	-0.43944	-2.8103	0.0082602	0.13137
Nicotinamide	0.43769	2.7964	0.0085507	0.13137
Anthranilate	0.43645	2.7866	0.0087628	0.13137
3-Oxalomalate	-0.42919	-2.7297	0.010089	0.13137
Octadecenoic acid	0.42894	2.7278	0.010137	0.13137
alpha-D-Ribose 1-phosphate	-0.42733	-2.7152	0.010455	0.13137
L-valine	0.4247	2.6948	0.010992	0.13137
Nonanoic acid (pelargonate) Supernatant	-0.42292	-2.6811	0.011368	0.13137
N-Acetylornithine	-0.41256	-2.6017	0.013782	0.13137
ATP	-0.41245	-2.6009	0.013808	0.13137
acyl-C16:1 (Hexadecenoyl-carnitine) Supernatant	0.40892	2.5741	0.014727	0.13137
Hexadecanoic acid	0.40854	2.5713	0.014827	0.13137
Docosahexaenoic acid	0.4077	2.5649	0.015053	0.13137
Phosphoenolpyruvate	-0.40412	-2.538	0.016053	0.13137
UDP	-0.40145	-2.518	0.016835	0.13137
L-Citrulline	-0.40056	-2.5113	0.017104	0.13137
Pyridoxal	-0.4004	-2.5101	0.017153	0.13137
1-4-beta-D-Xylan	-0.39719	-2.4862	0.018148	0.13137
L-leucine	0.39501	2.47	0.018853	0.13137
ADP-D-ribose	-0.39143	-2.4435	0.020058	0.13137
Putrescine	-0.38845	-2.4217	0.021108	0.13137
glycine	-0.38791	-2.4177	0.021306	0.13137
N-Acetylneuraminate	-0.38687	-2.41	0.021686	0.13137
L-serine	-0.3862	-2.4052	0.021933	0.13137
L-phenylalanine	0.38502	2.3965	0.022375	0.13137
Pentanoate (valerate)	-0.38409	-2.3897	0.02273	0.13137
Succinate	-0.38394	-2.3887	0.022785	0.13137
Nicotinate ribonucleotide	-0.38288	-2.3809	0.023197	0.13137
PS exposure	-0.38204	-2.3748	0.023528	0.13137
Thymidine	-0.38185	-2.3734	0.023601	0.13137
5-Aminopentanoate	0.38174	2.3726	0.023647	0.13137
(7Z-10Z-13Z-16Z-19Z)-Docosa-7-10-13-16-19-pentaenoic acid	-0.38077	-2.3656	0.02403	0.13137
6-Pyruvoyltetrahydropterin	-0.38016	-2.3611	0.024278	0.13137
Linoleate	0.37991	2.3593	0.024378	0.13137
Decanoic acid (caprate)	-0.37935	-2.3552	0.024608	0.13137
S-Glutathionyl-L-cysteine Supernatant	0.37908	2.3533	0.02472	0.13137
L-arginine	-0.37834	-2.3479	0.025025	0.13137
sn-glycero-3-Phosphoethanolamine	-0.37817	-2.3467	0.025093	0.13137
Carnosine	-0.37697	-2.338	0.025596	0.13142
S-Adenosyl-L-methionine	-0.3703	-2.29	0.028548	0.14382
57Fe (KED)	0.36914	2.2817	0.02909	0.14383
2-Deoxy-alpha-D-glucoside	0.36669	2.2642	0.030261	0.14617
Octanoic acid (caprylate)	-0.36587	-2.2584	0.030657	0.14617
L-Carnitine	0.36463	2.2495	0.031273	0.14649
L-tryptophan	-0.36347	-2.2413	0.031852	0.14663
Sedoheptulose 1-phosphate	-0.36216	-2.232	0.032523	0.14718
Sphingosine	-0.35969	-2.2145	0.033814	0.14858
N-formyl kynurenine Supernatant	0.35945	2.2127	0.033944	0.14858
L-methionine	-0.35612	-2.1893	0.035754	0.15313
D-Rhamnose	-0.35544	-2.1845	0.036132	0.15313
23Na Supernatant	0.35359	2.1715	0.037182	0.15512
Pantetheine 4--phosphate	-0.35034	-2.1487	0.039086	0.16055
L-tyrosine	0.34738	2.1281	0.04089	0.16542
44Ca Supernatant	0.34568	2.1162	0.041953	0.16697
Creatinine	0.34478	2.11	0.042523	0.16697
Tetradecenoic acid	-0.3411	-2.0845	0.044936	0.17374
Dodecanedioic acid	-0.33992	-2.0763	0.045728	0.17374
acyl-C14:1 (Tetradecenoyl Carnitine)	-0.33923	-2.0715	0.0462	0.17374
Urate	-0.33482	-2.0412	0.049292	0.18279
Uracil	-0.33125	-2.0167	0.051919	0.18809
Phosphocreatine	-0.33097	-2.0148	0.052129	0.18809
Tetradecanoic acid Supernatant	0.32865	1.999	0.053903	0.19107
Xanthine	0.32734	1.9901	0.054921	0.19107
D-Ribose 5-diphosphate	-0.32617	-1.9821	0.055848	0.19107
Cytosolic Ca2+ (raw)	-0.32593	-1.9805	0.056034	0.19107
2/3-Phospho-D-glycerate	-0.32531	-1.9763	0.056533	0.19107
5-Hydroxyisourate	-0.32221	-1.9552	0.059069	0.19493
L-asparagine	-0.32213	-1.9547	0.059137	0.19493
Dehydroascorbate	-0.31978	-1.9388	0.061116	0.199
S-Adenosyl-L-homocysteine	-0.31651	-1.9168	0.063962	0.20363
24Mg Supernatant	0.31639	1.916	0.064065	0.20363
Inosine Supernatant	-0.31508	-1.9071	0.065241	0.20493
Glutathione Supernatant	-0.31325	-1.8949	0.0669	0.20701
Ascorbate	-0.31265	-1.8908	0.067454	0.20701
Triacanthine Supernatant	0.31004	1.8734	0.069896	0.21042
acyl-C4 (butanoyl-l-carnitine)	-0.30979	-1.8717	0.07014	0.21042
2-Methyleneglutarate	-0.30832	-1.8619	0.071543	0.21225
2-Oxoglutarate	0.30677	1.8516	0.073055	0.21435
trans-4-Hydroxy-L-proline	-0.30152	-1.8166	0.078368	0.22744
Lactate Supernatant	-0.2995	-1.8032	0.080488	0.23108
D-Glucose	0.29119	1.7485	0.089669	0.2547
L-Methionine S-oxide	-0.28904	-1.7344	0.092173	0.25891
5-Oxoproline Supernatant	0.28826	1.7294	0.093092	0.25891
Citrate Supernatant	0.28649	1.7178	0.095206	0.26206
Thymine	-0.28554	-1.7116	0.096357	0.26252
N-Acetylmethionine	0.28096	1.6817	0.10206	0.27526
cis-p-Coumarate	-0.27995	-1.6751	0.10336	0.27587
Nicotinamide Supernatant	-0.27877	-1.6675	0.10488	0.27587
acyl-C3 (propionyl-carnitine) Supernatant	0.27838	1.665	0.10539	0.27587
ADP	-0.27571	-1.6477	0.10891	0.28215
Pyruvate Supernatant	0.27497	1.6429	0.1099	0.28215
acyl-C4-OH (Hydroxybutyrylcarnitine)	0.26872	1.6027	0.11854	0.30143
alpha-D-Ribose 1-phosphate Supernatant	-0.2657	-1.5832	0.1229	0.30958
L-glutamine	-0.26099	-1.5531	0.12993	0.32423
Hexanoic acid (caproate) Supernatant	-0.25964	-1.5445	0.13201	0.32636
39K (KED)	-0.25851	-1.5373	0.13376	0.32765
L-histidine	-0.25405	-1.5089	0.14083	0.34184
Pentobarbital	0.25302	1.5024	0.14251	0.3428
3-methyldioxyindole	-0.24879	-1.4756	0.14954	0.35429
5-Oxoproline	0.24794	1.4702	0.15098	0.35429
2-Hydroxyglutarate/Citramalate	0.24777	1.4691	0.15127	0.35429
Itaconate	0.24095	1.4262	0.16321	0.37893
1-4-beta-D-Xylan Supernatant	-0.23851	-1.4108	0.16765	0.38589
UDP Supernatant	0.23771	1.4058	0.16912	0.38594
L-lysine	0.23449	1.3857	0.17513	0.39628
D-Arabitol	-0.23356	-1.3798	0.17691	0.39694
Decanoic acid (caprate) Supernatant	0.22927	1.3531	0.18522	0.40947
Spermine Supernatant	0.22872	1.3497	0.1863	0.40947
IMP	-0.22832	-1.3472	0.1871	0.40947
Indolepyruvate	-0.22715	-1.3399	0.18943	0.4112
Mannitol Supernatant	-0.22381	-1.3192	0.1962	0.42246
Tetradecanoic acid	0.22296	1.3139	0.19794	0.42281
Oxalosuccinate	0.22089	1.3011	0.20225	0.42486
Ferric gluconate	0.22053	1.2988	0.20301	0.42486
Glycerol 3-phosphate Supernatant	-0.22021	-1.2968	0.20368	0.42486
8-Methoxykynurenate	-0.21821	-1.2845	0.20793	0.42702
D-Glucose Supernatant	-0.21762	-1.2808	0.20919	0.42702
acyl-C12 (O-dodecanoyl-carnitine) Supernatant	0.21747	1.2799	0.20951	0.42702
N-Carbamyl-L-glutamate	0.21491	1.2641	0.21504	0.43497
2-Methyleneglutarate Supernatant	-0.21393	-1.2581	0.2172	0.43602
63Cu (KED)	0.21091	1.2395	0.22392	0.44616
L-Carnitine Supernatant	0.20753	1.2187	0.2316	0.45461
Urate Supernatant	-0.20705	-1.2158	0.23269	0.45461
Succinate Supernatant	0.20664	1.2132	0.23365	0.45461
IMP Supernatant	-0.20607	-1.2098	0.23497	0.45461
Diphosphate	-0.20425	-1.1986	0.23923	0.4582
5-Hydroxyindoleacetate	0.20381	1.1959	0.24026	0.4582
Cytosine	0.19646	1.151	0.258	0.48633
5-Hydroxyisourate Supernatant	0.1962	1.1494	0.25865	0.48633
cis-p-Coumarate Supernatant	-0.19176	-1.1224	0.26978	0.50372
L-alanine	0.19047	1.1146	0.27308	0.50633
D-Glyceraldehyde 3-phosphate/Glycerone phosphate	-0.18741	-1.096	0.28102	0.51747
Fumarate	-0.18449	-1.0783	0.28872	0.52799
Taurine	0.18328	1.071	0.29194	0.53026
acyl-C5-OH	0.17805	1.0394	0.30616	0.55233
Inosine	0.1763	1.0289	0.311	0.55497
Anthranilate Supernatant	-0.176	-1.0271	0.31185	0.55497
gamma-L-Glutamyl-L-cysteine	-0.17528	-1.0228	0.31386	0.55497
acyl-C10:1 (O-Decenoyl-L-carnitine)	-0.17211	-1.0037	0.32284	0.5671
Pyruvate	-0.17053	-0.99421	0.32736	0.56965
Glycerol 3-phosphate	-0.17012	-0.99169	0.32856	0.56965
L-Adrenaline	-0.16672	-0.97134	0.33844	0.583
Citrate	-0.16506	-0.96139	0.34335	0.58437
Glycolate	0.16497	0.96085	0.34362	0.58437
D-Glucosamine Supernatant	-0.16243	-0.94563	0.35121	0.59134
Creatine	0.16175	0.94157	0.35326	0.59134
5-6-Dihydrothymine	0.16009	0.93165	0.35828	0.59134
acyl-C5:1 (Tiglylcarnitine)	-0.16008	-0.9316	0.35831	0.59134
Maltose	-0.15992	-0.93066	0.35879	0.59134
L-proline	0.15898	0.92503	0.36167	0.59242
Guanine Supernatant	0.15578	0.90593	0.37154	0.60488
Hexanoic acid (caproate)	0.1537	0.89353	0.37804	0.61175
D-Ribose Supernatant	-0.15294	-0.88903	0.38042	0.61188
Octanoic acid (caprylate) Supernatant	-0.15001	-0.8716	0.38973	0.62131
L-lysine Supernatant	0.14963	0.86935	0.39094	0.62131
Creatine Supernatant	0.14408	0.8364	0.40895	0.64609
Hypoxanthine Supernatant	0.14135	0.82024	0.41796	0.65645
4-Acetamidobutanoate	0.13943	0.80888	0.42438	0.66262
acyl-C8:1 (octenoyl-l-carnitine)	0.13627	0.79016	0.43507	0.6744
Glutathione	-0.13571	-0.78687	0.43697	0.6744
Fumarate Supernatant	-0.13436	-0.77889	0.44159	0.67762
L-cystine	0.13232	0.76685	0.44862	0.68281
UDP-N-acetyl-D-glucosamine	0.13189	0.76435	0.45009	0.68281
D-Glucose 6-phosphate Supernatant	-0.12958	-0.75072	0.45814	0.6911
6-Phospho-D-gluconate	-0.12772	-0.73973	0.4647	0.69704
Itaconate Supernatant	-0.1264	-0.73201	0.46933	0.69772
N-Methylethanolamine phosphate	0.12549	0.72662	0.47258	0.69772
Adenine Supernatant	0.12477	0.7224	0.47514	0.69772
Ornithine	0.12355	0.71522	0.4795	0.69772
L-glutamate	0.12353	0.71508	0.47959	0.69772
23Na (KED)	-0.12318	-0.71305	0.48082	0.69772
Lactate	-0.1218	-0.70495	0.48579	0.70111
beta-Butoxyethyl nicotinate	-0.12096	-0.70002	0.48882	0.70169
acyl-C8 (L-octanoylcarnitine Supernatant	-0.11646	-0.67361	0.50525	0.71987
Leucocyanidin	-0.11602	-0.67103	0.50687	0.71987
Methylenediurea	0.11425	0.66062	0.51344	0.72534
L-threonine Supernatant	0.11323	0.65468	0.51721	0.72682
acyl-C3 (propionyl-carnitine)	-0.11101	-0.64164	0.52554	0.72919
Hexadecenoic acid	-0.11071	-0.63994	0.52663	0.72919
L-histidine Supernatant	0.11059	0.63922	0.52709	0.72919
Spermidine	-0.10743	-0.62073	0.53904	0.73887
acyl-C4 (butanoyl-l-carnitine) Supernatant	0.10728	0.61984	0.53962	0.73887
Hexadecanoic acid Supernatant	0.10602	0.61251	0.5444	0.7416
Heptanoic acid Supernatant	-0.10479	-0.60528	0.54914	0.74426
D-Glucose 6-phosphate	-0.10235	-0.59107	0.5585	0.7509
2-Oxoglutarate Supernatant	0.10205	0.58932	0.55966	0.7509
Triacanthine	0.10077	0.58186	0.56461	0.75376
D-Glyceraldehyde 3-phosphate/Glycerone phosphate Supernatant	0.099467	0.57424	0.5697	0.7539
Riboflavin	0.099295	0.57324	0.57037	0.7539
acyl-C5-OH Supernatant	0.097858	0.56486	0.57599	0.75758
Pyridoxamine 5'-phosphate Supernatant	-0.09338	-0.53878	0.59365	0.77397
Glucosinolate Supernatant	-0.093231	-0.53792	0.59424	0.77397
2-Oxo-7-methylthioheptanoic acid Supernatant	0.090918	0.52446	0.60347	0.78065
L-alanine Supernatant	0.09048	0.52191	0.60522	0.78065
D-Fructose 1-6-bisphosphate	-0.089047	-0.51358	0.61097	0.78238
44Ca (KED)	-0.088686	-0.51148	0.61242	0.78238
Malate	-0.087451	-0.5043	0.6174	0.7843
Malate Supernatant	-0.086147	-0.49672	0.62268	0.7843
acyl-C10 (O-Decanoyl-L-carnitine)	-0.086131	-0.49663	0.62274	0.7843
alpha-D-Glucosamine 1-phosphate	-0.082568	-0.47594	0.63725	0.79881
AMP	0.081005	0.46687	0.64366	0.80307
Catechol	-0.078291	-0.45113	0.65484	0.81253
Cys-Gly	-0.077691	-0.44766	0.65733	0.81253
glycine Supernatant	-0.0759	-0.43728	0.66476	0.81793
Octadecenoic acid Supernatant	0.07487	0.43131	0.66905	0.81943
2-Deoxy-alpha-D-glucoside Supernatant	0.074091	0.4268	0.6723	0.81965
acyl-C2 (acetyl-carnitine)	0.071986	0.4146	0.68112	0.82663
L-aspartate	-0.070273	-0.40469	0.68832	0.82686
D-Ribose	-0.070118	-0.40379	0.68897	0.82686
Pyridoxamine 5'-phosphate	-0.069733	-0.40156	0.6906	0.82686
L-valine Supernatant	0.068867	0.39655	0.69425	0.82741
L-threonine	0.068156	0.39244	0.69726	0.82741
Hexadecenoic acid Supernatant	0.0664	0.38228	0.7047	0.82913
5-10-Methenyltetrahydrofolate	-0.066349	-0.38199	0.70492	0.82913
Glucosinolate	-0.062566	-0.36012	0.72105	0.83887
N6-Methyl-L-lysine	-0.06145	-0.35367	0.72583	0.83887
Spermidine Supernatant	-0.061145	-0.35191	0.72714	0.83887
N-Glycoloyl-neuraminate Supernatant	0.060914	0.35058	0.72814	0.83887
Ergothioneine Supernatant	-0.060534	-0.34838	0.72977	0.83887
Dopamine	0.060004	0.34532	0.73204	0.83887
L-methionine Supernatant	-0.055624	-0.32003	0.75096	0.85687
CMP-N-acetylneuraminate	-0.054756	-0.31502	0.75473	0.8575
gamma-Glutamyl-Se-methylselenocysteine	0.051375	0.29552	0.76945	0.86767
L-tryptophan Supernatant	0.050962	0.29313	0.77126	0.86767
Dimethylglycine	0.050465	0.29027	0.77343	0.86767
Mannitol	0.049047	0.2821	0.77963	0.87097
D-glucono-1,5-lactone Supernatant	0.044961	0.25855	0.79759	0.88708
Ergothioneine	0.043555	0.25044	0.8038	0.88708
beta-Butoxyethyl nicotinate Supernatant	-0.043505	-0.25015	0.80402	0.88708
24Mg (KED)	-0.041759	-0.2401	0.81174	0.88742
208Pb (KED)	-0.041347	-0.23772	0.81356	0.88742
Pantetheine 4--phosphate Supernatant	0.040611	0.23349	0.81683	0.88742
Allantoate	-0.040433	-0.23246	0.81762	0.88742
L-leucine Supernatant	-0.038449	-0.22103	0.82643	0.89334
L-tyrosine Supernatant	-0.031756	-0.18252	0.85629	0.91955
Octadecanoic acid Supernatant	0.031474	0.1809	0.85755	0.91955
Spermine	0.03053	0.17546	0.86179	0.92039
Creatinine Supernatant	0.027582	0.15851	0.87502	0.92674
acyl-C6 (hexanoyl-l-carnitine)	-0.027216	-0.1564	0.87667	0.92674
3',5'-Cyclic AMP	-0.026831	-0.15419	0.8784	0.92674
L-proline Supernatant	-0.025403	-0.14597	0.88483	0.92674
Glutathione disulfide	-0.024615	-0.14145	0.88838	0.92674
Pantothenol	0.024575	0.14121	0.88856	0.92674
GMP	-0.023409	-0.13451	0.89382	0.92859
L-phenylalanine Supernatant	0.021313	0.12246	0.90328	0.93479
S-Glutathionyl-L-cysteine	-0.017906	-0.10288	0.91868	0.94516
acyl-C8 (L-octanoylcarnitine	-0.017332	-0.099579	0.92128	0.94516
Indole-3-acetaldehyde Supernatant	-0.016749	-0.096231	0.92392	0.94516
Protein 5-hydroxylysine	0.014089	0.080944	0.93598	0.95384
Adenine	-0.011791	-0.067739	0.9464	0.9608
acyl-C4-DC	0.0072142	0.041444	0.96719	0.97818
Octadecatrienoic acid	0.0058985	0.033885	0.97317	0.98052
Ornithine Supernatant	0.0039971	0.022962	0.98182	0.98255
2-Hydroxyglutarate/Citramalate Supernatant	-0.0038371	-0.022042	0.98255	0.98255

## Sheet: Correlates intracellular Na
	correlation	t-stat	p-value	FDR
23Na (KED)	1	0	0	0
L-glutamate	0.71289	2050	3.4641e-06	0.00046246
L-tryptophan	-0.69048	12070	8.1903e-06	0.00072894
sn-glycero-3-Phosphoethanolamine	-0.67423	11954	1.5189e-05	0.00097868
Pyridoxamine 5'-phosphate	-0.66919	11918	1.8327e-05	0.00097868
Citrate	0.66387	2400	2.2291e-05	0.00099044
Indolepyruvate	-0.65966	11850	2.5967e-05	0.00099044
L-phenylalanine Supernatant	-0.64874	11772	3.8298e-05	0.0012166
L-tyrosine Supernatant	-0.64678	11758	4.1011e-05	0.0012166
L-leucine Supernatant	-0.64146	11720	4.9283e-05	0.0013158
cis-p-Coumarate	-0.63417	11668	6.3067e-05	0.0015308
Heptanoic acid Supernatant	0.62437	2682	8.7137e-05	0.0019388
Hexanoic acid (caproate) Supernatant	0.59916	2862	0.00019143	0.0035832
2-Hydroxyglutarate/Citramalate Supernatant	-0.59888	11416	0.00019304	0.0035832
L-threonine Supernatant	-0.59748	11406	0.0002013	0.0035832
Dehydroascorbate	0.59524	2890	0.00021518	0.0035907
24Mg (KED)	0.58225	2982.7	0.00024309	0.003818
24Mg Supernatant	0.57535	3032	0.00038119	0.0055864
D-Fructose 1-6-bisphosphate	0.57283	3050	0.00040885	0.0055864
D-Glucose 6-phosphate	0.57199	3056	0.00041846	0.0055864
3',5'-Cyclic AMP	-0.56975	11208	0.00044508	0.0056588
L-lysine	-0.56527	11176	0.00050287	0.0061031
alpha-D-Glucosamine 1-phosphate	-0.5493	11062	0.0007669	0.0089027
2/3-Phospho-D-glycerate	0.54062	3280	0.00095692	0.01022
L-histidine Supernatant	-0.54062	11000	0.00095692	0.01022
6-Phospho-D-gluconate	0.51317	3476	0.00186	0.019101
L-tyrosine	0.50728	3518	0.0021307	0.02107
5-Aminopentanoate	-0.5042	10740	0.0022858	0.021797
acyl-C12 (O-dodecanoyl-carnitine) Supernatant	0.50084	3564	0.0024662	0.022706
L-lysine Supernatant	-0.4986	10700	0.0025933	0.023081
N-Glycoloyl-neuraminate Supernatant	0.49188	3628	0.0030097	0.025923
L-valine Supernatant	-0.48599	10610	0.0034209	0.027855
Creatine	0.48487	3678	0.0035046	0.027855
Catechol	0.48431	3682	0.0035471	0.027855
S-Glutathionyl-L-cysteine	-0.48263	10586	0.0036772	0.028052
L-tryptophan Supernatant	-0.47871	10558	0.0039973	0.029647
Inosine Supernatant	-0.47479	10530	0.0043413	0.031328
Nonanoic acid (pelargonate) Supernatant	0.45938	3860	0.0059546	0.041839
5-Oxoproline	-0.45742	10406	0.0061931	0.042399
alpha-D-Ribose 1-phosphate	0.45378	3900	0.006658	0.043273
D-Glyceraldehyde 3-phosphate/Glycerone phosphate	0.45322	3904	0.0067322	0.043273
2-Oxo-7-methylthioheptanoic acid Supernatant	-0.45266	10372	0.006807	0.043273
23Na Supernatant	0.44958	3930	0.0072317	0.044904
Phosphocreatine	0.44174	3986	0.0084171	0.051076
Indole-3-acetaldehyde Supernatant	-0.43725	10262	0.0091666	0.054389
L-alanine Supernatant	-0.43249	10228	0.010025	0.056351
Pyruvate	-0.43221	10226	0.010078	0.056351
L-glutamine	0.43193	4056	0.01013	0.056351
L-histidine	-0.40952	10064	0.015198	0.082813
L-leucine	-0.40784	10052	0.015652	0.083154
L-proline Supernatant	-0.407	10046	0.015883	0.083154
44Ca (KED)	0.40504	4248	0.016435	0.084385
L-phenylalanine	-0.40028	9998	0.017841	0.089877
Spermine Supernatant	0.39244	4338	0.020377	0.10076
S-Glutathionyl-L-cysteine Supernatant	-0.38627	9898	0.022577	0.1096
Sphingosine	-0.38403	9882	0.023425	0.11148
D-Glyceraldehyde 3-phosphate/Glycerone phosphate Supernatant	-0.38235	9870	0.024078	0.11148
Methylenediurea	0.38123	4418	0.024521	0.11148
S-Adenosyl-L-methionine	0.38095	4420	0.024633	0.11148
39K (KED)	-0.37339	9806	0.027822	0.12135
Pyruvate Supernatant	-0.37227	9798	0.028323	0.12135
Pyridoxamine 5'-phosphate Supernatant	-0.37199	9796	0.028449	0.12135
Itaconate Supernatant	-0.37115	9790	0.028831	0.12135
D-Glucose	0.37059	4494	0.029087	0.12135
Glutathione	0.36919	4504	0.029737	0.12215
Glucosinolate	0.36779	4514	0.030399	0.12275
ADP	0.36695	4520	0.030802	0.12275
Itaconate	0.36331	4546	0.032601	0.128
Thymidine	0.36022	4568	0.034189	0.1323
gamma-L-Glutamyl-L-cysteine	0.35658	4594	0.036147	0.13788
acyl-C10:1 (O-Decenoyl-L-carnitine)	0.35518	4604	0.036925	0.13886
Cys-Gly	0.35098	4634	0.03934	0.14588
3-methyldioxyindole	0.34482	4678	0.043114	0.15055
Pantothenol	-0.34482	9602	0.043114	0.15055
acyl-C8 (L-octanoylcarnitine	0.34398	4684	0.04365	0.15055
Tetradecanoic acid Supernatant	-0.34314	9590	0.044193	0.15055
Creatinine Supernatant	-0.3423	9584	0.04474	0.15055
Decanoic acid (caprate)	0.34202	4698	0.044924	0.15055
Guanine Supernatant	-0.34202	9582	0.044924	0.15055
(7Z-10Z-13Z-16Z-19Z)-Docosa-7-10-13-16-19-pentaenoic acid	-0.34174	9580	0.045108	0.15055
Ornithine Supernatant	-0.33389	9524	0.050526	0.16518
Anthranilate	0.33361	4758	0.050729	0.16518
acyl-C10:1 (O-Decenoyl-L-carnitine) Supernatant	0.33249	4766	0.051546	0.16582
N-Acetylmethionine	0.33165	4772	0.052167	0.16582
(8Z-11Z-14Z)-Icosatrienoic acid	-0.32829	9484	0.054708	0.17185
D-glucono-1,5-lactone Supernatant	-0.32689	9474	0.055796	0.17323
39K Supernatant	-0.32549	9464	0.056901	0.17463
acyl-C5-OH	0.32381	4828	0.058251	0.17674
acyl-C10 (O-Decanoyl-L-carnitine)	0.31989	4856	0.061499	0.18245
Dopamine	-0.31989	9424	0.061499	0.18245
Guanine	-0.31765	9408	0.063419	0.18476
Glycerol 3-phosphate	0.31737	4874	0.063662	0.18476
5-6-Dihydrothymine	0.31625	4882	0.064643	0.18517
Octadecatrienoic acid	-0.31485	9388	0.065885	0.18517
2-Deoxy-alpha-D-glucoside	-0.31485	9388	0.065885	0.18517
Ferric gluconate	0.31204	4912	0.068428	0.18687
Hypoxanthine Supernatant	-0.31204	9368	0.068428	0.18687
Malate	0.31148	4916	0.068945	0.18687
L-Carnitine Supernatant	-0.31064	9358	0.069728	0.18687
Malate Supernatant	-0.31036	9356	0.06999	0.18687
4-Acetamidobutanoate	0.30672	4950	0.073472	0.19374
Xanthine	-0.30504	9318	0.075125	0.19374
acyl-C4 (butanoyl-l-carnitine) Supernatant	-0.3042	9312	0.075962	0.19374
Maltose	0.30364	4972	0.076524	0.19374
acyl-C4-DC	0.30336	4974	0.076806	0.19374
D-Ribose	0.3028	4978	0.077373	0.19374
Adenine	0.3014	4988	0.078805	0.19374
57Fe Supernatant	-0.30112	9290	0.079094	0.19374
acyl-C14:1 (Tetradecenoyl Carnitine)	-0.30112	9290	0.079094	0.19374
D-Ribose 5-diphosphate	-0.29776	9266	0.082626	0.19875
2-Oxoglutarate Supernatant	-0.29776	9266	0.082626	0.19875
Triacanthine	0.29692	5020	0.083528	0.19912
Glycolate	0.29468	5036	0.08597	0.20208
acyl-C3 (propionyl-carnitine)	0.2944	5038	0.08628	0.20208
beta-Butoxyethyl nicotinate Supernatant	-0.29356	9236	0.087212	0.20248
L-serine	-0.29188	9224	0.089102	0.20479
Triacanthine Supernatant	-0.29132	9220	0.089738	0.20479
Urate Supernatant	0.28796	5084	0.093633	0.21187
N-Acetylneuraminate	-0.28151	9150	0.10146	0.22765
acyl-C5:1 (Tiglylcarnitine)	0.27703	5162	0.1072	0.2359
Ergothioneine	0.27703	5162	0.1072	0.2359
Dimethylglycine	0.27647	5166	0.10793	0.2359
Protein 5-hydroxylysine	0.27591	5170	0.10867	0.2359
L-Adrenaline	0.27059	5208	0.11588	0.24951
Mannitol	0.26891	5220	0.11822	0.25253
1-4-beta-D-Xylan	0.26779	5228	0.11981	0.25388
Pantetheine 4--phosphate	0.26471	5250	0.12425	0.26122
Linoleate	-0.26331	9020	0.12631	0.26348
gamma-Glutamyl-Se-methylselenocysteine	0.26218	5268	0.12798	0.26489
Fumarate Supernatant	-0.2605	9000	0.13051	0.26805
acyl-C2 (acetyl-carnitine)	0.25798	5298	0.13438	0.27388
Leucocyanidin	0.25546	5316	0.13833	0.2798
L-proline	-0.25406	8954	0.14056	0.28218
2-Hydroxyglutarate/Citramalate	0.24484	5391.9	0.15633	0.3081
PS exposure	0.24426	5396	0.15694	0.3081
L-arginine	0.24426	5396	0.15694	0.3081
Glycerol 3-phosphate Supernatant	-0.2423	8870	0.16037	0.31255
GMP	-0.24034	8856	0.16386	0.31704
Riboflavin	-0.23894	8846	0.16639	0.31961
Mannitol Supernatant	0.23782	5442	0.16843	0.32122
L-Citrulline	0.23557	5458	0.17257	0.32484
Eicosapentaenoic acid	-0.23529	8820	0.17309	0.32484
Pyridoxal	0.23473	5464	0.17414	0.32484
Octadecenoic acid Supernatant	-0.23417	8812	0.17519	0.32484
2-Deoxy-alpha-D-glucoside Supernatant	0.23305	5476	0.17731	0.3265
Creatinine	0.22969	5500	0.18378	0.33609
Nicotinate ribonucleotide	-0.22829	8770	0.18652	0.33879
acyl-C3 (propionyl-carnitine) Supernatant	-0.22745	8764	0.18819	0.33894
N-formyl kynurenine Supernatant	-0.22633	8756	0.19042	0.33894
57Fe (KED)	0.22633	5524	0.19042	0.33894
Pantetheine 4--phosphate Supernatant	0.22409	5540	0.19493	0.34468
Docosahexaenoic acid	-0.22241	8728	0.19837	0.34845
L-Carnitine	0.22045	5566	0.20243	0.35327
L-aspartate	0.21765	5586	0.20834	0.36121
acyl-C4-OH (Hydroxybutyrylcarnitine)	0.21429	5610	0.21558	0.36898
Oxalosuccinate	-0.21429	8670	0.21558	0.36898
ADP-D-ribose	0.21064	5636	0.22363	0.37791
5-Hydroxyindoleacetate	0.21064	5636	0.22363	0.37791
N-Carbamyl-L-glutamate	0.20616	5668	0.23381	0.39017
Lactate Supernatant	-0.20616	8612	0.23381	0.39017
UDP-N-acetyl-D-glucosamine	0.2014	5702	0.24497	0.40566
UDP	-0.20084	8574	0.24631	0.40566
L-methionine Supernatant	-0.20028	8570	0.24765	0.40566
acyl-C4 (butanoyl-l-carnitine)	0.19832	5724	0.25239	0.4109
Glucosinolate Supernatant	-0.19692	8546	0.2558	0.41255
Hexadecenoic acid	-0.19664	8544	0.25649	0.41255
Fumarate	0.19552	5744	0.25925	0.4145
208Pb (KED)	0.19328	5760	0.26484	0.4209
Adenine Supernatant	-0.19076	8502	0.27121	0.42849
Creatine Supernatant	-0.18964	8494	0.27408	0.43047
D-Glucosamine Supernatant	0.18768	5800	0.27914	0.4342
D-Arabitol	0.18683	5806	0.28133	0.4342
acyl-C5-OH Supernatant	-0.18683	8474	0.28133	0.4342
ATP	0.18515	5818	0.28574	0.43847
Eicosatetraenoic acid	-0.18403	8454	0.28871	0.44049
(5Z-8Z-11Z-14Z-17Z)-Icosapentaenoic acid	-0.18095	8432	0.29697	0.45051
Succinate Supernatant	-0.17843	8414	0.30384	0.45833
5-Oxoproline Supernatant	-0.17619	8398	0.31003	0.46349
Pentanoate (valerate)	0.17563	5886	0.31159	0.46349
63Cu (KED)	0.17578	5884.9	0.31246	0.46349
Urate	-0.17395	8382	0.3163	0.46495
Ascorbate	0.17367	5900	0.31709	0.46495
Ornithine	-0.17311	8376	0.31867	0.46495
2-Methyleneglutarate	0.17143	5916	0.32345	0.46756
Spermidine	0.17115	5918	0.32425	0.46756
8-Methoxykynurenate	-0.17059	8358	0.32586	0.46756
D-Rhamnose	0.17003	5926	0.32747	0.46756
L-threonine	-0.16779	8338	0.33396	0.47429
UDP Supernatant	0.16387	5970	0.34551	0.48512
Inosine	-0.16387	8310	0.34551	0.48512
D-glucono-1,5-lactone	0.16331	5974	0.34718	0.48512
Cytosolic Ca2+ (raw)	-0.16275	8302	0.34885	0.48512
acyl-C8:1 (octenoyl-l-carnitine)	0.16162	5986	0.35222	0.48726
L-methionine	0.1605	5994	0.3556	0.48941
acyl-C6-DC	0.15546	6030	0.37107	0.50808
Nicotinamide	-0.1535	8236	0.3772	0.51383
Decanoic acid (caprate) Supernatant	0.14958	6072	0.38962	0.52807
Glutathione disulfide	0.14818	6082	0.39412	0.53
Ergothioneine Supernatant	0.1479	6084	0.39502	0.53
Succinate	-0.14258	8158	0.4124	0.55056
IMP	-0.14118	8148	0.41705	0.55399
L-alanine	-0.13978	8138	0.42172	0.55743
Anthranilate Supernatant	-0.13838	8128	0.42643	0.56087
Sedoheptulose 1-phosphate	0.13725	6160	0.43021	0.56308
alpha-D-Ribose 1-phosphate Supernatant	0.13613	6168	0.43402	0.56528
2-Oxoglutarate	-0.13389	8096	0.44168	0.57247
Nicotinamide Supernatant	0.12829	6224	0.46117	0.59484
AMP	0.12689	6234	0.46611	0.59832
glycine Supernatant	0.12269	6264	0.4811	0.61462
5-Hydroxyisourate	0.12045	6280	0.48921	0.62199
Spermidine Supernatant	0.11821	6296	0.49738	0.62938
Spermine	-0.11569	7966	0.50665	0.63809
L-Methionine S-oxide	0.11036	6352	0.52652	0.66
acyl-C16:1 (Hexadecenoyl-carnitine) Supernatant	0.10981	6355.9	0.53003	0.6613
Hexanoic acid (caproate)	-0.10868	7916	0.53287	0.66175
2-Methyleneglutarate Supernatant	-0.1042	7884	0.54999	0.67985
44Ca Supernatant	-0.10224	7870	0.55756	0.68603
3-Oxalomalate	0.1	6426	0.56627	0.69356
Diphosphate	0.096919	6448	0.57836	0.7046
Carnosine	-0.096359	7828	0.58057	0.7046
CMP-N-acetylneuraminate	0.092437	6480	0.59614	0.72022
D-Ribose Supernatant	-0.091597	7794	0.5995	0.72102
Phosphoenolpyruvate	0.088796	6506	0.61076	0.73126
acyl-C8 (L-octanoylcarnitine Supernatant	0.085154	6532	0.62553	0.74561
acyl-C6 (hexanoyl-l-carnitine)	0.083193	6546	0.63354	0.75181
Putrescine	-0.082353	7728	0.63699	0.75255
Allantoate	0.077871	6584	0.65551	0.77102
Octadecenoic acid	-0.076751	7688	0.66017	0.77309
Pentobarbital	0.07423	6610	0.6707	0.782
beta-Butoxyethyl nicotinate	0.071989	6626	0.68012	0.78953
D-Glucose 6-phosphate Supernatant	0.067787	6656	0.69791	0.80039
Phosphate Supernatant	-0.067507	7622	0.6991	0.80039
N-Methylethanolamine phosphate	-0.066947	7618	0.70149	0.80039
5-Hydroxyisourate Supernatant	0.066387	6666	0.70388	0.80039
Hexadecanoic acid	0.065546	6672	0.70746	0.80039
trans-4-Hydroxy-L-proline	-0.065546	7608	0.70746	0.80039
Citrate Supernatant	0.064146	6682	0.71346	0.80377
N-Acetylornithine	0.058543	6722	0.7376	0.82748
Diphosphate Supernatant	-0.056863	7546	0.74489	0.83216
6-Pyruvoyltetrahydropterin	-0.053501	7522	0.75955	0.845
Octadecanoic acid	0.052661	6764	0.76322	0.84556
D-Glucose Supernatant	-0.047339	7478	0.78662	0.86688
1-4-beta-D-Xylan Supernatant	-0.046922	7475	0.78896	0.86688
Hexadecenoic acid Supernatant	0.045098	6818	0.79653	0.86722
IMP Supernatant	-0.044818	7460	0.79777	0.86722
Tetradecenoic acid	-0.044538	7458	0.79902	0.86722
Octanoic acid (caprylate)	-0.042017	7440	0.81021	0.87582
Lactate	-0.040056	7426	0.81895	0.87864
Octadecanoic acid Supernatant	0.039496	6858	0.82144	0.87864
Hypoxanthine	-0.039216	7420	0.82269	0.87864
glycine	-0.037535	7408	0.83021	0.88313
L-asparagine	-0.036695	7402	0.83397	0.88361
Glutathione Supernatant	0.034454	6894	0.84402	0.89072
S-Adenosyl-L-homocysteine	-0.02605	7326	0.8819	0.92704
L-cystine	-0.018768	7274	0.91495	0.95801
Taurine	0.016807	7020	0.92388	0.96357
Uracil	-0.015966	7254	0.9277	0.9638
Thymine	-0.010924	7218	0.9507	0.98155
Octanoic acid (caprylate) Supernatant	0.0098039	7070	0.95582	0.98155
cis-p-Coumarate Supernatant	0.0098039	7070	0.95582	0.98155
Hexadecanoic acid Supernatant	-0.0081232	7198	0.9635	0.98449
Cytosine	-0.007563	7194	0.96606	0.98449
Tetradecanoic acid	0.0064426	7094	0.97118	0.9848
5-10-Methenyltetrahydrofolate	-0.0058824	7182	0.97374	0.9848
N6-Methyl-L-lysine	-0.0044818	7172	0.98014	0.98527
L-valine	-0.0039216	7168	0.9827	0.98527
Dodecanedioic acid	0.0033613	7116	0.98527	0.98527

[truncated: 4 more sheets: Correlates extracellular Na, Correlates Intracellular K, Correlates extracellular K, Correlates to intracellular Cu]
